# Supplementary material for: Gene Identification of Pheromone Gland Genes Involved in Type II Sex Pheromone Biosynthesis and Transportation in Female Tea Pest Ectropis grisescens
Source: G3 (Bethesda). 2018 Jan 9;8(3):899–908. doi: 10.1534/g3.117.300543 (PMC5844310; doi:10.1534/g3.117.300543)
Supplement: Supplementary file 3 [file 899FileS1.xlsx]

## Sheet: Ectropis.grisescens.P450s.csv.t
		Identification of pheromone gland genes involved in Type II sex pheromone biosynthesis and transportation in female tea pest Ectropis grisescens
		Zhao-Qun Li, Long Ma, Yin Qian, Xiao-Ming Cai, Zong-Xiu Luo, Lei Bian, Zhao-Jun Xin, Peng He, Zong-Mao Chen
PG enriched	original order	new order		seq ID	CYP name	best hit	%ID	aln length	seq length	comments
	1	43	CYP3	c34005	CYP9A117	CYP9A73	60.72	527	530			MFISLLWLVAFASALYLYFRRIYSFFLRNGIKNEPPVPLLGNMAGVVFQREHISDHLQHLYQTYKTERFVGRYEFVQPTVLILDLELVKKIAVKDFEHFLDHQSLVDQTVDPLFGRNVFNMKGEEWKEMRSALSPAFTSSKMRLMVPFMVEVGNQMIRAVKKKIQDNGGFADLDVLDLTTRQANDVIASCAFGTKVDSHNDVDNYFYGIGKQTAKLGYREMMIMFGYRSVPAILKFFNVSLLRECTKKFFRGLILSSMRKREEENIVRNDLIHLLMEARKGKLTHENKDSEKDTGFAAVEESTLGKTPTHRDWSDDDLVSQAVGFFFAGFDTVSSSMSWLLHELAVNPDIQERLAQEIKENNDRTGGKFDYNSIQEMKYLDMVISESLRKWPPAVWLDR…
	2	106	CYP3	c56895	CYP365A1-fragment2	CYP365A1	81.31	198	198	aa 338-534 C-term		LFFRMRIIPKKTHDFFYNIVTSVLRARESGEQEKRGDFIDMMMALRSDDSNNNAKAEGDDVEITDMVISANAFIIFLGGFETTSSTLAFLCLELAAHPAVQARLRGEILEVLRRRGGIVSYELLQELTYMEMVIQETLRLYPPFPSIQRLCTKDYPLPGGPLVERGTVVLFPTLAIQRDEQYFEHADQFIPERWAAGR
	3	34	CYP3	c16944	CYP6AB-fragment4	CYP6AB39	72.73	55	56	aa 458-512 C-term		GLMQSLAGLAAVLSKFSVSPAHNTLRKPVIDPKSGIVQVIKNGLPLLFHERTQTSH
	4	60	mitochondrial	c61765	CYP301B1_N-term	CYP301B1	76.14	176	173	aa 1-175		MKSRLAVVKWPLKLSSRQLSVTARWRQADSGIEIGMKPPVKSCPARNQRARSTDAALEAPMFETVSSIKSWEEVPGPKPLPFLGNTWRFTPYIGGYSVEHIDKLCMSLLRQYGKCVKMEGLIGRPDMLFVFDASEVERVFRGEDAAPHRPSMPSLNYYKHTLRKDFFGAEENC
	5	45	CYP3	c46559	CYP9A-fragment2	CYP9A21	71.43	112	112	aa 271-382		MIHLLMEAKKGSLNHEDENAVDTDAGFATVEESDIGKKKISQNWSDDDLTAQAVIFILAGFDTVSTGMSFLLHELALNPDVQDKLVQEIKENHEKNGGKFDFTSIQNMSYMD
	6	85	mitochondrial	c41149	CYP333A18	CYP333A7_Lymantria_dispar(gypsy_moth)	63.77	472	507			MTLRKKYFGNTYLLLRSRNGCRNNYQHRRQVTTPPSMEGVKPFKSIPGLSSIPYIGPLHHFLPVIGDIGPGGFFNKFGDLHVKYGPVVQMASLFEKKHFVILFEPEHFEQVYRAEETNPLRPGFETLTYYREELKRSTFQGVYGLTTAQGPKWREFRTKVNPALMKPKIIKLYTPALEEIADEMVARIQELKDPKELLQNSLDQEMTKWSLESVALIGLGARLGCIQDGLSEDHPARKLIKSAKDILDLTFKLQIKPSPWMYISTPTFKKIVKAFDTQWDISSIYVSEAMNKINSRGHDIPEEDKSIIEKLLAIDEKVAVMMVNEMLLAGIDTVAFTMMNVLYHLAANQSAQEKLRQEINSGNTNRYLRACLKEATRIYHVVPCNVRRTSKEHVVGGYH…
	7	72	CYP3	c57871	CYP321C-fragment3	CYP321C4	64.18	67	68	aa 431-end C-term		FYMPFGRGGRLCIGARFARIQVKSGLVHLLRHFSVKTVNNGDIIFRKEIFSVRPINVDVHFIPRNIKT
	8	66	mitochondrial	c42825	CYP314A1_ortholog	CYP314A1	81.78	516	516			MSFPGVVLFSHYLESFWNTPHPLVDWSGVPTLLLAVIAVLVVATALTTRVPDGKQPHHLPGPQPLPFVGTRWLFWRRYRMNKLHEAYADMFRRYGTVFAETTPTGAMLVSIADRAALEAVLRVPSKRPYRPPTEIVQVYRRSRPDRYASTGLVNEQGEKWYHLRRHLTAELTSPNTMQGFLPELNSICDDFLDLLQSCRKPDGTVQGFDQLTNRMGLESVCGLMLGSRLGFLERWMSGRAATLAAAVKAHFRAQRDSYYGAPLWKFAPTTLYRTFARSEETIHTIVSDLMEEAKLRTRGSAQDDSMREIFLNILENPALDMRDKKAAVIDFITAGIETLANSLVFLLYLLSGRPDWQRRIHDELPSSAMLTAEELAATPSVKAAANEAFRLLPTAPFLA…
	9	35	CYP3	c35879	CYP6AE124	CYP6AE8	56.95	525	525			MDVAWTFICAVVTILVYLYYLSRSKFNHWKIRNVPYAKPLPLFGNYIEWIFHKKFVSEITQKLCQKFPDQPYFGTFYGTEPALIVQDPELIKLVMTKDFYYFNSRELMDYTTREIITQNLFFNFGDTWKVTRQGLTPLFSSSKIKNMFYLIRNCAHSFEEMLDYEIAKSNVIDTKICMTRYTMDCICSCAFGIDVKTLAKDTKNNPFLDMGQFIFSKSLLRGYALIGRMMWPKIFYGIGLQAFPDQIYQFFNTILTDVFKTRNYEPSKRNDFVDLVLSLKSHNNCIVGGSMSNLKTGLSKRIEIEVTDAFLISQCIVFFAAGFETSAGALSLTLFELAKNEEAQRRAQKEVDEFLKKHNNDVVFDCITELPFLEACVSETLRLYPVLPVLTREVVEDYT…
	10	71	CYP3	c75313	CYP321C-fragment2	CYP321C9_Depressaria_pastinacella_(parsnip_webworm)	59.35	123	123	aa 211-333		PWKNFKFALAILNKSLFMTLRLSLFSVHEKWFIGAIKKVIREREQENIKKHDFVDLCVSLQKNGPMRDNETDYTVEPTDEILAAQAFFYFLAGLEPCASAFYGAIIELGRNPDILQKVHYEID
	11	57	CYP2	c38231	CYP18A1_ortholog	CYP18A1	79.07	540	537			MVSIFAESKLLGGAWYVLNYCASPTTAPLFIMCVVAFVAFHLAKVSRELRKLPPGPWAPPIVGYLLFLGVRHKTFLALQQCYGALFSVRLGNQLTVVMSDHKLIREAFRREEFTGRPSTPLMHTIDGLGIINSEGRLWKNQRRFLHDKLREFGLTYMGNGKKVMEGRIKNEVHELIANLDRAQGAPVDANPLLALGVSNVICGITMSVRFENGDARFERLNNLIEEGMRLFGEVHYGEYVPLYNYLPGKAEAQEKVAKNREEMFEFYQTLIDEHRATLDIDNARDLIDVYLIEIEKAKREGKEGELFEGKDHELQLKQILGDLFSAGMETIKSSLLWVIVFMLRNPDVKRQVQEELDAVVGRDRLPMIEDMPNLPFTETTIMETLRMSSIVPLATTHSP…
	12	101	CYP4	c6615	CYP341B-fragment3	CYP341B9	66.38	116	116	aa 335-450		STDPPTVTDLSRLKYLEAVVKESLRLFPPVPLLVRRVDSDVTLPSGVTLVKDCGVLLNVWALHRHPEHWGADAERFRPERFLDCPPDHPAAFMPFSYGARNCIGYQYAMMSLKTVL
	13	67	CYP3	c32044	CYP321A17	CYP321A7	56.34	497	499			MIIEILLGVFAVLLAYVYINGLYNERYWVKRGVKFHPRNKFAGPFWDYITGSRPFFETLGELYETYKNEPVVGIGAMFSPSVFVPNAENVNHVLQNDFNSFSHRGFDNFEGDQLTESVIFLNGPKWKLMRQNMTPLFTSTKLKQMYYIMDKSAQDFVTYMKQDSKRLGGDAYDTLTNFCSAAITASVFGIGTESVFDSPFVKVARAAMAPTLSMNIKFSLATLSPGLTKFFRLKVFSDFEDFFIGAMKQVIEEREKENVKKHDFADLAVSIKKQGMLKDLATGCEMEPTVGLLSAQAFFFFIAGVEPSASSMYAVLVELGVNPDILKKVQEEIDEAFEKHNNNISYDVISEMIYLEKVLSEAMRKFPPISQLTRQCTQDTVLPVGNIKIAKGTKMITPI…
	14	41	CYP3	c48608	CYP6-fragment2	CYP6BK14	41.77	79	79	aa 302-378		SLTIVWAMTELAKNPRVMKKVQAEIRSYIGRKPKVHETQLDKLNYLKMVVKETFRLHPPITFLIPRESMQHCKIGGYDV
	15	78	CYP3	c45240	CYP324A-fragment2	Cyp324A1	81	71	71	aa 63-133, 81% to CYP324A1 Helicoverpa zea, not translated in the correct frame, revised		EFKSPYVGIWLFWRPALIINSPALAKRILVKDADNFRNRFLSSGKTDPIGGLNLFTVNEPKWSNLRRRLTS
	16	7	CYP4	c42599	CYP4L43	CYP4L5	58.95	475	493			MILLLLVVILLLVAIVSWACLLNDCKRINVVGPFPLPLVGNALLFLGDAAHFLNLLVDLSTKYGDAVRIHLLNSRYILLAHPKYIEPVCSSTQLITKGRSYDHIRPWLGDGLLTSTGYRWQKHRKLLTPAFHFNILQTFLPVFCKNEKILVKKLYKLANGEPFDLFPVVALAALDNVTESIMGVSVNAQEDNNSNYVKAIEDITKIVSARMRNPFIWHDVCFNMFYKQRQDKDLAILYGQTNKVIAARREELERNNITTLSPVSELGIKNKHAFLDLLLLSKTDGEKIDDVAIREEVETFMFEGHDTTTSGIVFCLYCISNHEDIQNKVFQEQISIFGDDLSRDTTFSDLQQMQYLDQVIKESLRLYPSVPFIERMATQDTKIGDIVVPGNSAILINIL…
	17	96	CYP4	c38976	CYP340BD1	CYP340Q10_Amyelois	41.7	494	481			MYQLVLLCCLCVLWLYFKKQWSEDPPTLSGWLPLIGHAHKLLVDNVKLFNVFEKIAAECTEKGGVITMYLGPKKLYALTDPDDCLTVMNTCLDKSLYLKFGKQFLGNGLITADAQRWMITRKLLNPAFSQKVLDTFMGIFNTQSEDLVDKFSLEKKLPFDHETLLRMNNLETTCATSFDVHDEECREIMKKYLPLLNEISINVNTRMQKFWLHPDVIYNMSTLKRDMDELIHEIVVLSKMLIERNKYEKQKFPNQKLGPGTPRRFIDLLLEVAEETNCFSEQDIREESDTFIVGGHETTANAMVFALTLLGAHTDVQQKVYQEIINVCGNAGLVEKQDMSKLIYTEAVLKETLRLIPVATLLPRRINKDLKLKNYSLKAGTDCLILVYGLHRHTIWGAD…
	18	110	CYP4	c62293	CYP367B-fragment3	CYP367B1	58.62	261	249	aa 165-425, 64% to c69892 for 25 aa overlap		MINIYSSVVKATTYSVCQTLLGLSKKQTMDLPHLQKVIEKSARLYDIVFNRMTKWYLQIDPIFWISPLYREQNYTLVIVKEFCKGILNGRHSNEYSSSIENSKNTEISIVDRFVDSKIMDDDSLWQEIMTIFTSSQEAGAKIASFLLLMMAYHPECQEKLYAEITEVLGDDVSVTGEHLKRMPYLDMVFKEIIRLFPTGAMIQRSIQEDIPISSGTLPAGSSLVFSIYHLHRDSRFWTNPEDFDPERFS
	19	65	CYP2	c37688	CYP306A1_ortholog	CYP306A1	80.71	539	538			MDLFFIWLMTLVVGFWIFKKIKAWQNLPPGPLGLPIVGFLPYFDREQPHLTLTKLAKIYGPIYGIGMGSIYAVVLSDHKLIREAFAKENFSGRAPLFLTHGIMKGNGIICAEGALWKDQRKLITTWLKNFGMSKHSVSREKLEKRIASGVFEVLENVEKAAGSPVDLAQMLSNSLGNVVNEIIFGFKFPPDDKTWNWFRQIQEEGCHEMGVSGAVNFLPFLRFISSSTQETMEVLTRGQAQTHRLYASVIARRRGMLGLTIPEGAAYPLHENLFNDHPEGQIKCITYSKHAENKSHFFDPQSLIPTEGDCILDNFLIEQKKRFESGDEGAQFMTDEQLLFLLADMFGAGLDTTSVTLSWFFLFMALYPEEQENVRKEILSVCPAEDVVDSSMLPYLMAT…
	20	3	CYP4	c74286	CYP4G-fragment1	CYP4G126	67.65	170	167	aa 1-170 N-term		MSVMSDFTTYLSQNIFYVLLFIGTSLWLLRRWQMSSRYYRLGNKLPGPYALPLFGNTLEAIGKQPDKVVELALDYAEEYGTVVRAWLGSKLVVFLQDPDDIEAVLNSQVHINKSDEYRFFKPWLGEGLLISSGNKWRSHRKMIAPTFHINILKSFMDVFNTNSRNVV
	21	33	CYP3	c74257	CYP6AB-fragment3	CYP6AB106_Trichoplusia_ni(cabbage_looper,Lepidoptera)	58.2	122	121	aa 198-319		EDSEFRKIGRKILNLGPIDAIKIMLRQLSPQLFGGFKVTERSADLLKLVISILTQRNYEPAGRHDFVDLLLECKQKGTIVGESIERHTPDGTPEKATLELTDNLIVAQMSVFFTAGFATSS
	22	103	CYP4	c43358	CYP341U1	CYP341B15	39.96	503	498			MLLLLASFVAVFLCCVRWRRRRKIRCVQQFPNDLLSFPFVGHAPLLLGNGEDKRRVVEAFGREALKQGGMTHLYSWVFDQFHTVIADPVVADLVFKNCLEKDDSMKLFGKFFRDSLPVVPVPQWRPRRKFLNPAFAMKHLNQYFEIFRAKGAVLADKLRSKSGAGPFSIYEHMSANSFDVICESTLGIKSSTQENLATPELVALKQMGRLIAARMTQPLLHNQALYELTAMHASLKDVTDRLRTFLDENMEKGIEKFRKDTTDDQKDSEGEPASILRLLLAAGGQELPPALSEEIMAIVFAGTDTSSVTLSFACLMLAKYPHVQEKVYQELCEVVGDERPLQHEDLPRLRYTEAVLRETLRVYSPGLLLLRKVDRDLRLPSGQVMVKGTSAMIHVWAIH…
	23	46	CYP3	c16751	CYP9A-fragment3	CYP9A73	68.12	207	247	aa 321-527		SNRTKVKRYLIYNSQIYELRDWLDLYFFFLLGKLRHDKKENADAGFATVDESEFGTKAVHREWSDNDLVAQAVLFFIAGFETVSTTMTFLLYELARNPEVQNRLHQEIRENEAKHGGKFDYNSVQNLKYLDMVITEVLRLWPPIMGLMRECVKDYNLGRPNDQATRDYIVRKGKGVTVPVWAIHRDAKYYPDPEKFEPERFSDENKANIKPFSYLPFGIGPRNCIGSRFALCEVKMGPPAGSGVRGR
	24	98	CYP4	c33606	CYP341A28	CYP341A18_Dendrolimus_punctatus_(moth)_c91643_i2	71.01	507	510			MIIWVIILLLVVWVVVFRFRRRHLYKLSKPIPAPKEALPVIGIAHTLTGNTEDIMVALQKYSYSAMEFNGMVKGWLNHILYFIVVDPVDLEMVMKTCLEKDDLHRFVRKIIGYGGIFAPVSIWRRRRKILVPAFSPKIVENFVEVFSEQSEKLVQNLGACADSKKFSVWPFVSTYTLDSVFETAMGFKINAQGNPDSVFLKSMNRILNLVCERIFHLWLQPDWLYRFFRWKYVEHEKCVKEMHDFTDQIISLKRKEIKEENETTKDKTFDLGVYKKKTFLELLISLSGGDKGYTNIELREEVLTLTVAGTDTSAVAIGYTLMLLGKYPDVQEKVYQELCEVFGDSDRSLVKEDLLKLKYLERVVKESLRLFPPVPFVIRKVLQDITLPSGRVLPAGSGI…
	25	59	mitochondrial	c37352	CYP301A1_ortholog	CYP301A1	92.82	529	524			MGRLRTFTAYRPIVNARYASTCPFSKRQQSQVAPTAELTEEIFANAKPYSQVPGPKPIPILGNTWRMVPVIGQFDISEFAKVTKLFLDRYGRIVRLGGLIGRPDLLFVYDADEIERMYRREGPTPFRPSMPCLVKYKSEVRKDFFGELPGVVGVHGDQWRRFRSKVQRPILQPQTVKKYVAPIELVTEDFIKYMEDARDENGDLPHEFDNDIHRWSLECIGRVALDVRLGCLSPQLTSDSEPQRIIDAAKYALRNVAVLELKAPYWRYFPTPLWTKYVNNMNFFVELCSRYINEALERLKSKKSTSEDDLSLLERVLKSEGDPKIATIMALDLILVGIDTISMAVCSILYQAATQLKQQDKMAEEIRRVFPDPSKPISYSDLDKLHYTKAFVREVFRMY…
	26	55	CYP3	c36009	CYP9CP1	CYP9A82_Dendrolimus_punctatus_(moth)_c88544_i3	51.79	419	423	aa 1-421		MFPYLMTWVAAAAVAACFYLYHLYSTFTRAGVACLPPVPLLGNMAPIIFRKKHLSDQLQLLYNTFPKDRLAGWFELMHPSVVLLKTEVVKNITVKDFDHFVDNHPFVDGDVDPMFGKNIFHMTGQKWHDMRSTLSPMFTSSKMKMMIPFMMDVGNQMVKKLKQKIENSNGYVDVEVADLASRSTSDVIASCAFGLKVDSYSERDSEFYKMGKISSALGFRETMVMLGYASFPEIMKALNIPLMRPAASKFLGNLVSSTMKTRMENKIVRQDLVHLLMEAKKGKLSHEDNTNDEADVGFAAVQESAEGRNTVHTKWSDEEIVSQGVGFLIAGFETVSNSMSWLFHELAINPDIQERLYQEIKEQNVKYEGALDLNIIQEMKYLDMVISEVLRKWPPPVID…
	27	48	CYP3	c34564a	CYP9A-fragment5	CYP9A64_Amyelois	60.71	140	140	aa 1-140 two seqs have the same seq ID		MILTLIWVCTAVGVLYLYFRQLYSFFSRAGVKTPTNVPLLGDMATIMLKKEHFTDQLDRVYYAFPDERFVGRFEFVKPMLMIKDLELIKQITVKDFDYFTDHRGFIDASADLLFSRNLIALKGQEWRDMRSTLSPAFTSS
	28	68	CYP3	c49994	CYP321A-fragment1	CYP321A4	64.33	157	159	aa 273-429 I-helix to PERF		KLEKVPRHDFADLAVSLQKNGIMKDTTTGLEIDPTIGLLSAQAFFFFIAGVEPSATALFCTLVELGQNPDILKKVQDEIDEAFEKNNNEINYEILLEMNYLEKVLSESLRKYPPIGILTRQCTKDAVLPVGNIKVSKGTKITTPVFHIHRDAKYYPEPE
	29	25	CYP3	c25542	CYP6AB119	CYP6AB10	78.67	511	514			MFLYLAFVALGLFYWYGVRNFGYWKKKGIKHDEPYPYVGNNSRQFLQQASMCMIATDMYEKYPNEKVVGFYRATSPELVIRDPEIIKRILVTDFQYFYARGLNPHKTVIEPLLKNLFFADGDLWRLIRQRFTPAFSTGKLKAMFPLITERAEKLQIITEEVTSREFYDVRELMARYTTDFIGACGFGINMDSLKDENSEFRKLGKRIFERKPRDAVSATLKFIFPELCKNLTLLSKELEVTMNHLVKNVLKERNNKPSGRNDFIDLLLELKEKGKIVGESIEKKNSDGSPKIVDLELSDEIMTAQVFVFFGAGFETSSTASSYTLHQLAFNPECQEKAQKEIDEVLARHDGKLTYEAVKEMTYLEMAFYESMRMYPSVGYLLRMCTVPEYTIPEINLTI…
	30	1	CYP4	c27613	CYP4G173	CYP4G49	83.69	564	563			MTSLVDDSQGYHINTRLIFYPLLFLASGLWIFHRWQQKSRMFKMGEKIPGPASVPLFGNALLVLRKKPSELVDFALEYAEKFGNVVRVWVGSNLIVFLTEPEDVEVILNSQVHIDKSTEYRFFKPWLGEGLLISSGEKWRSHRKMIAPTFHINILKSFVDVFNQNSKNVVEKMRPEIGKTFDVHDYMSGVTVDILLETAMGITRKTQDASGFDYAMAVMKMCDIIHQRHYKFWLRSETIFKLTPFFKNQINLLGIIHGLTKKVIKSKKETYLENKAKGFVPPTIDELIKSDTNENVLANNAKTLSDTVFKGYRDDLDFNDENDIGEKKRLAFLDLMIESAQNGTHNITDHEIKEEVDTIMFEGHDTTAAGSSFVLCLLGIHQDIQTKVYDELYEIFGDS…
	31	64	CYP2	c61130+c3991	CYP305N1	CYP305B1	52.99	418	419			KFPPGPRWYPFFGSSGKMYSMTQKHGSQFKALLEMSKEYCTDVLGLNLGGEPLVVFFGEKHLKEVLSAEEFDGRPDSFFMKMRCLGKRAGISLVDGPLWKIHRRFTMQHLRNAGFGKGPMERDIGVGARELVDWITSQGNQALWPKDFLPLVILNILWKCAAGERIPTEKFEYLRQLLEKRGKAFNLAGGLLNRAPWIRFLLPRYSGYSMLVEVNQQISAIIEEAIKRHKDKKVDGNDFIYAFLDEMAQNRETFTDNQLIVTCIDLILAGSATTSHSMEFAILQVLRDQDIQRKLQKEIDQVLNGKQVCMGDIARLPYTAAFLQECLRVYTIAPLEFKPERFLDDSGRYVQSEHLYPFGLGRRRCPGEMLARVFAFISLVTLLQQFNISSVGDQPPSAE…
	32	82	CYP3	c15925	CYP324A-fragment6	CYP324A1	63.11	122	123	aa 271-392		DALLKMKQDAEAEGEEMSEDLLLAQAAIFFFGGFDTTASTLSWITYEMAHHQDCQEKLYLELKEAKKKLGDTDFDGNILAELPYLNAVIKETLRIYPSMGWLDRIAKDAYQLDEQLTIPAGTV
	33	99	CYP4	c39560	CYP341B-fragment1	CYP341B20_Dendrolimus_punctatus_(moth)_c82255_i1	63.16	228	228	aa 56-283		MKVFQKFGMEAYKTQGLYAMWQGSRLYINVSDPEIAEQLLRTCLEKDDVLKVSRMLTGNGSVFAPVPIWRPRRKFLAPTFSPKNLAQFSQIFTRQSDVMATQLGLVAGKGPFSIWKYITTYSMDSVCESTLGVAVNAQLQPEQPFLKAFEELCKLDAARICQPWLHSDALYRLTPGGRNHRSYRHQLCSFIDKIIKDKRQSMREEKATQPEADQHSSNKLKTFLELLI
	34	100	CYP4	c74636	CYP341B-fragment2	CYP341B1	60	70	87	aa 251-319		KAKNERINMSIPTPIGSSFLDFQLETSEGSQRKFSDRELVEEAVQLVVAGYDTTATGAAFTALMLAAHQDVQEKVYKELLEVFGDSD
	35	47	CYP3	c69734	CYP9A-fragment4	CYP9A5	52.17	69	75	aa 436-end PERF to end		FKPERFTKGNKESIDPYMYMPFGLGPRNCIGMRFAQVTMKLAIVDILQRFDVSVCDETQVPLELSISGLLSPKNP
	36	81	CYP3	C36009	CYP324A-fragment5	CYP324A7	62.82	156	155	aa 259-414		FNKPVKEPKDLLDALLKMRQDAALEKEEMAEDLLLSQATIFLQGGFDTTGSTLTWLFQELAHAPLIQEKLYQVLVEARENLGREFDAAALAEIPYLNAVIKETLRKYPPMGWLDRIASNDYKLDDNLTIPAGTPVYVNATGLMMDPEHFPEPDTF
	37	58	CYP2	c27681	CYP18B1_ortholog	CYP18B1	56.71	499	597			MESYAVHFYELARNFVTKLEHFDHRFGFEFNYDLISALVLFHVIAIASLYLTRLDLRSLDFYLAAIFMLYSSIVILVIFTLFDRWEQYYVKLVCILSAALIFSIKSDLVIYRKLPPGPWGIPFFGYLPFMKGEHHKKFFDLSKKYGNIFSVKMGQRLVVCIGSTKMLKELFARPDSVGRPHTPLAQLLSGKGIIMSEGKLWKRQRTFLVDGLRNLGVKMWSAPRFEKFIIMEVEELEAKLNKLDGAPIDPSFVLGRYIHNVICQLTMSFRFKEDDESFKVFNEKISRGMKLFGSIHYGEYLDLYMKLPGKQNVIKEIKDNLAYVNQFHGEHLRRRMEEHANRKGYHEPADILDLYLNHLKKEMENKLDAPNGHNVSNSSDDSDTIFPGTDAESQIIQIM…
	38	97	CYP4	c19702	CYP340-fragment1	CYP340G1	43.56	101	104	aa 211-311 mid to I-helix		SSTMTHRGQTFWLHNEFIYNLSSFKKIQTNLVKVLHGITNEIIKKRKHEFKQKDQNSGERFKPFMEQLIELENAGALSTTELQEEVDTFTFAGSDTTSVTLTNV
	39	18	CYP4	c38491	CYP4AU2_ortholog	CYP4AU2	79.31	493	495			MIILVALTLIGFLYYVYWCLKARHMDKMTASLPGPPAIPLLGNATLFIGDTQKILRNIENIAEIALKNKGCAKIWLGPKLYVAIGDPEDAQVVLENCLDKDVVYRFLRPWLGHGLFVAPVGLWKAHRKVLLPVFNNKIVEQYLGVIAEQSDVLLDRLNERAGKGDFDVLKYITACTLDIVFETAMGERMDVQRSPETPYLRARHTVMEILNMRLFKVWLQPDCLFNLTPYAKQQKDNIDLTHKFTDEVVKKRREEYEKKKISRSSEENPGKLRAVLDLLFGREIEFTDEQLREHIDSITIAGNDTTALVIAYTLVLLGNHPDAQERAFQEQCTIFGDSKRGATKEDLLQMNFLERVIKESMRLYTVVPIIARNIERDTYLPKCGVTLPAGSGAVVGAFA…
	40	74	CYP3	c52135	CYP321C-fragment5	CYP321C11_Pieris_rapae(cabbage_white_butterfly)	71.64	67	68	aa 432-end C-term, 87% to c57871		YMPFGKGNRICIGIRYAKLQVKAGIVHVLRHFTVKTLMQDGGIKYKKEQVQVRLTNVDFEFIPRNLIN
	41	37	CYP3	c56915	CYP6AN-fragment1	CYP6AN2	57.97	69	80	54% to c41144, aa 298-358 I-helix		DNFANLSADKKEKADLQFIAAQLFFFVFAGFETTAMSMSTTLHQLAYHPEIQSEVQKEIDSVLSKHDNKLMECLDDMPLL
	42	86	mitochondrial	c37896	CYP333A19	CYP333A11	65.03	326	327			MVEKILKLKDQKEFLQKNFELEMKKWSLESVALIGLGAKLGCLREDLTEDHPARQLMVAARDMIDLAFKLEFMPSLWKYISTPNFKKVVKVYDTQWNISSIYVNDAMNKINSRGYDIPEEDKSIIEKLLAIDEKVAIMMANEMLMAGLDTVSFATMCLLYELATNQKVQDKLREEIRSGSNQYLRACLKESLRIRHVIPGNLRRTSKEHVVGGYRIPIGIDVIAPNEYLSNHEKYYPRPKEFLPERWLADKTDPIYHGNANPMVNLPFGFGVRSCIGRRIAELEIEIFVKKLIQQAKVSWEGPPMVVKAKLINEIEKPFRIKLEPLV
	43	17	CYP4	c41277	CYP4AU1_ortholog	CYP4AU1	71.23	438	474			MYMLIIFFLVSLVYYVKYRRSRNVLYELSKTLPDAGGLPIIGQSHWFIGGPERLYKNIRALYTKLEGTADLTKVWIGPKLYIVTTDLDDVQKILENCLQKDYSYKFLKTWLGNGLFVAPVDMWKAHRRLLLPVFHNRLIEDYIEVFGEQGSVLVDRLQQHDGKQEFDVYEFVTSCMLDIVFETAMGEKMDVQHNPDTPYLHARKTVMSIISMRMFKPWMQPDPLFNLTSHSVAQKESIDLTHHFTDEVVAKKRLTVENTHEENVKGRKDILELLLAKNLNFSNEQLREHIDSITIAGNDTTALVIAYTLMMLGIHTHEQDNVYQEIDSVFGDSMRSPTKEDLNKLEYLERVIKETMRLYTVVPIIARETQKELKLSTCTIPAGVGCCVAPFMLHRSKKV…
	44	87	mitochondrial	c36837	CYP333B44	CYP337B1v3	56.5	492	490			MIFVVFILIICVILIYLYTKKNADYWKKRNVIETNGVMWKFMFGNRSLPEHIKEIYEAHDTHVGVFFGSQPALIVKDIEDIQAVLAGEFQSFYKRGFESNPNDLLSDNLLFIEDYKRWKCIRQKLSPVFTSAKLKNMFYILDKCAKDFVDLLNDDANMRENPFNALYTYTTASIGAAVFGIDTKSTKSTMDSPFIEMAWKSVEPSFATNMKILVNTISPSLFLWLDFKIFGDFEKFFIGAVRNVIESRRNTTEKKHDFIEICLELQKEGIIRDNQTGYEIEPTVEVLAAQAFFFFIAGADTSANTIHFALLELASHQEILKKVHKEIDSIFENVESLTYHDIEKMHYLDMVLNESMRMYPSIGSIQRQCTKDSVLPASKVHIEKDSAVIVSVFGIQRDE…
	45	61	mitochondrial	c11798	CYP301B1_ortholog	CYP301B1	82.63	334	334	aa 211-544 C-term		AEVADAFVQRLREVRDENQETPDDFLNEVHKWSLESLGLIALDTRLGCFSATEGSESQRLIDAVHTFFISVGELELRAPWWRIYPTAMFKRYVAALDTILSVTLSHVEQVLEATQAAGSSKSLLRDLVAASGPRVAAVAALDMFLVGIDTTSNAVASTLYQLSQRPEVQERLYDEITKALDGKPMKPGDVNQMPYLKACVKEVMRMYPVVIGNGRQLTKDTVICGYSIPKGTQVIFQHYVMGNSEEYFSAASEFRPERWLRRATGQTHHAFASLPFGYGKRMCLGRRFAELEIHTVIAKIIQAFKMEYNHEPLDYHIHPMYTPNGPIKIKLTER
	46	79	CYP3	c1795	CYP324A-fragment3	CYP324A7	62.92	89	94	aa 168-256		KTGHLIDLRKTFTDYTTDVTGESSFGVASEAARTGSSLLRTVAEDFMSYSTFRGRCWSSIFFYPSLVDIFRFSFFPKPTIELLRKVFRAIVAQR
	47	52	CYP3	c28145	CYP9G32	CYP9G5	56.6	318	318			RRYTNDVIASCSFGLEVDSLKDRDNEFFKLGQKVLNFEIWQIIVLILEEWSPNLVKRLGIKLHSEKTYKFFNDIIEKTVSYRKEHNVSRPDMIQLLIETPIEWTPMQLCAQAFIFFAAGFETSASAITMSIHEMALNTDIQERLYQEIRTYADKNKELTFDGLSSLKYLDCILNETLRRWSPSVILDRKCTKTYVLPASSEGGVPVILAPGDIVLNSSNSIHLDPEHWAEPLKYDPDRWSDENKHNIKPFTFQPFGLGPRICIGSRFAILEAKVILYYLVLNMKIVKTRKTTEPIKLIDSGFNMKSQGGSWVKFEERK
	48	70	CYP3	c25329	CYP321C-fragment1	CYP321C4	56.22	185	185	aa 73-257		GIGAFLTPSLFVRDAENVSHVLQMDFNSFNHRGLENLEGDQLTESIPFLNGTKWKLMRQNMTPLFTGTKLKQMYYIMDRGAQDFVKYIHDDPKRQNGQAFDTLTNYCSAAITASVFGIGTESIFDSPFVDVARAALKPNFSLNFTFTMMNLSPWLSKVLGLKLFSHFEDFFIGAMKKVVEKRKLE
	49	94	CYP4	c52149	CYP340Q-fragment2	CYP340Q8_Trichoplusia_ni(cabbage_looper,Lepidoptera)	73.16	190	195	aa 281-470		QHDGGGHDTSANVLMFTLLLLGSHPEAQEKVFAELQDVFDGSDRDVEKADLPRLVYLEAVLKESMRIHSIVPVTARWLDKDVKLKNCTLSSGRTCFIFVFGIHRHPMWGPNADEFWPERWLDPAEMPHSPNAFAAFMTGRRMCIGKNYAFMSMKTTLAHLLRRYRVSGDDSQLVLKLDVMLKPASGYFISIEERQ
	50	8	CYP4	c41907	CYP4L44	CYP4L6	63.96	480	497			MIFLLLFCAVIVLLVLSWINMLINRQAFNITGPLPLPLIGNGHTFVVKSTEYFDLLKNLSNSYGDAYLVYFFSKPYVILSHPKHIEGLVSSTELITKGNSYDFLRPWLGDGLLTATGQKWKTHRKFLTPAFHFNILQSFLPIFCKNGRILSDKLDQMIDGQVVDLFPMVALAALDNVTEAIMGLSVDSQTNVGSEYVKSIEIISKIVSQRMQIPFLGIDFIFNLTADKKKQDTAIQFLHNHTRNVIATRRNALKKMDVNNSEETNDLGIKNRHAFLDSLLLAEEDGRGIDEESIREEVDTFMFEGHDTTASGICYALHCISKHPDVQTKILQEQDSIFGDEMDRDPTFTELSKMKYLELVIKETLRIFPSVPLIERKMMRDVEVGELKLKKGTSVVVNI…
	51	88	mitochondrial	c40810	CYP333B45	CYP333B29_Dendrolimus_punctatus_(moth)_c93089_i6	64.1	507	509			MLVLKRSFVISSTKNYLIRYLASAHVAEKLDVNENVPLKSWREIPGPSSLPVIGTMHHFLPKGMFYGVTSGDLVNKLYDTYGPIVRLDAVVGVAPMILVADPESAAQVLRGENWYPVRPGFKSLEYYRKKVRKNRKEGRPTGLITDHGELWKELRSTVNPVFLQPKTIKLYTSALDQVSLDMVARMKSLRDEKNMLKGKFDEEMNLWSLESIAIVALGCRLGCLDPNLPENSPAKQLIECVHNLFVIADKLDFKPSIWKYVSTSNYRKAMKLYELHETLSKHFISQAMEELKTKQKSDDEKGILEKLLEINEDFAHIMAADMLFAGVDTAANTIAATLYLLAVNPEKQAKLREELRSGEEKRPYLKACLKESLRLMPVVGGNIRVTSKEYNLMGYLIPT…
	52	54	CYP3	c37874	CYP9AJ1_ortholog	CYP9AJ1_ortholog_Trichoplusia_ni(cabbage_looper,Lepidoptera)	78.86	511	508			MWWIVLILVTFLFYYSHKKLQYFSSRGVRTLPPVPFLGNLTAVTFGRENFVEAIAAGYDAFKNERYFGLYQYLVPTLVPRDPELIRQIMVRDFNAFADRGVHIGADCDPLFGKNLIMLTGSKWRSMRVALTPAFSSARCRSMAPLMDESAKAVEAYLADRVHSPTKMDVNEITMSYVNDVIASCAFGFAVDSLQDPDNVIFKLGQKAVVQDTTQVMKFFGYENMKTIMKALKVKIIPSEDAEQFSQLFKSALKARRENLVAPRPDFIQILVDAAQGKLKDSDGDANNNDAKPTEKFDDDDLVAQAVLFYVAGYDTTANLINYFLYEMAANPHVQEKLQNELDGITEDSGTYEQVQELEYLEMCVSEVLRLWPLVGSADRRSVATYDFGPTYPGSKHRLI…
	53	63	CYP2	c35451	CYP305B1_ortholog	CYP305B1	65.29	484	486			MISTFAALVLVIILGYIINNIIKPKNYPPGPKWYPFAGSSSILHNYTKKYGSQYKALLELSKEYSTQVLGLKLGSEKLVVVYGEKNVRQVFTEKAFEGRPDSFFLRLRSLGKRMGITFTDGELWRIHRQFTVTQLRNVGFGKSVMEKEIQNELIHVLDYLKKNNKQTSPSKFVSQAVMNVLWIYVAGEKIKEDKWKHMQELFMKRSRAFSMAGGLLNQFPWCRFFIPQRSGYSLIKKLNDQISEIIEEAIQKHKRKEIVGQDFIYSFLDEISQNKETFTEEQLKTVCLDLLIAGSQTTSNSLEFALLQLLRNRSIQNKIHDEIDQVLGDDMPCWADNARLVYTSAFILELQRYNTIAPLAGPRRVLQDAVVDGYLVPKDTTVLISLADIHEDSSLWSDP…
	54	6	CYP4	c1778	CYP4G-fragment4	CYP4G9 Helicoverpa zea	82	88	94	aa 473-560 C-term, PERF to END		YVFNPDNFLPENAAARHYYSFIPFSAGPRSCVGRKYALLKLKVLLSTILRNYKIVSTVPEQEYKLLADIILKRGDGFRLSLEPRKRVPSSIES*
	55	40	CYP3	c76959	CYP6-fragment1	CYP6DC1	44.93	69	86	aa 414-481 C-term		GRDPEYWEEPESFIPERFKDSSIDIKGSQFKYIPFGAGRRICPGISFGMANVQFPLAHMLNHFDWTVPHGMTAETLKITEIPGLAL
	56	107	CYP4	c15739	CYP367A1_Ortholog	CYP367A1_Amyelois	66.46	486	499			MMSWLLLLFAATLVPLGYWLCWRWRNRRLFELAAKVPGPPAWPIVGNSFLLLNPAEQMNNIAELTRKYGDYVRIWLGPELNIFVKNPSDIRTLLTSNKVNQKGAVYELMKKYIGPGILTGGPKWRPHRKIATPAYNKKCVQEYTSIFNEEAEVLARELSRKDPGVTLDVYHDVVRITTQCVCQTLMGLTKDDSQNVHRLDEVVYSTQSMYTHIYKKMTRWWLQIPLIYWLVGAQKRELLYVKAIDDLTSDILKKRRKDLEKRRIDKEEALGIVDRFILSDELSEQEIKWETFTLFTTSQEASAKIASGVLMFLAHLPDWQEKVYNEIIQVLGTQDDFVTVEQLKQLHHLDMVYKETLRYFSIAAMIQRTVEEEITINDGAITLPAGTSLVIPIHDLHRD…
	57	53	CYP3	c30638	CYP9G-fragment1	CYP9G9	61.46	192	192	aa 1-192 N-term		MIAEILIFLTTTLVIYVWYTYKRVEKYFEERHVKYLPGWPIFGNSLKSSLQKCHAFYDVDRVYAAFPTERYVGFIDGSKPTLLIRDPELIKLITVKDFDHFVDHKDFFSEHTEPLFATSLFGMKGDAWRSMRTTLSPAFTGSKMKHMMQFMDQISNNYVGYLKDHQNEEIDAEDFVRRYTNDVIASCSFGLE
	58	80	CYP3	c63126	CYP324A-fragment4	CYP324A15	73.97	73	73	aa 212-284		VINSDYTTDVIGEAAFGVQSQAARTGDSIIRKVTREFMEYSVFRGLCWSSIFFWPSLVDLFGFSMFPKKTTDF
	59	105	CYP3	c46198	CYP365A1-fragment1	CYP365A1	75.38	65	80	aa 217-281 N-term		VNCNYNGVTGYNPEDDRDEISATVDSEKLVGGYTADAIVPCAFGLKSGVMYNDKDPFAVALQAFSEMSVFNILKRQCVSF
	60	84	CYP3	c42159	CYP332A1_ortholog	CYP332A5	58.85	503	507			MNYYTALAQGFLALLVLSVSLLFLYLRHNSNYWKNRNVPYDKPSLLFGNFSFLMRKSVWAYFRELRQRFPKNDYVGIHVGWQPTLVVQTPELARRILTKDFEYFQNRNTTSSYETDPLGALNIFTLKNPVWSQIRHDLSPLFTSLRLKQVTELMNINATELVHKIKRDYIDKHEPCNLKELFSMYTSDTVGSTVFGIKVSALNDPSSPLWYITKHMVKFDFKRGLEFIVTFYLPALASLLRLQFFSKGATDHIKKLFWTVADQRIKTGAGADSNDLVNHLLKLKEKLKLPASDAKMADDYMLAQAAVFILGSIETSSTTLSFCFHELAHHPKVQEKLYDEIREVMKTKGKDVLDYDDLLEVKYLTACILETLRKYPPVQNLDRMCNKRYKLNDEVTVEK…
	61	51	CYP3	c13921	CYP9A-fragment8	CYP9A112_Mythimna_separata(Lepidoptera,	55.36	56	60	aa 477-531 C-term		IQTTGSRFALLEMKVLTYIILLQLQLYPCEKTNVTEELDPGVGISLKLKGGYWLRLKERN
	62	13	CYP4	c31182	CYP4M64	CYP4M41	59.76	502	502			MVTYLLFIMLFLISIHILFNYNRTARLLRKVPGPKMTFIIGNALEIILPREQLFQFLRDFAKVWGTIWRLWSFPLGAVCIFHPNDVEIILSGMKHNKKSIFYNFLKPWLGDGLLVSEGDKWQNRRKILTPTFHFNILRRFCEIFEDNSQRFTETLAKSEGSPVNVGDAISEFTLHTVCETAMGVQLENDTSGKSYKEAIYSLGELIVHRATRLYLYLDFVYYLSAKGRQEKKYLDIIHSFTTKVINFRRTFLNKHGNNINDIIDDDEDVVCYKKRKTAMLDLMISAEKNGMIDHTGIQEEVDTFMFEGHDTTSCGLTYFLVVLANNKNIQDKIVEELKEIFADSGRRSTIDDLSKMRYLERCIKESLRLYPPVPLIGRILSEEVKLGGYIIPSGTYCVI…
	63	22	CYP3	c49812	CYP6B-fragment3	CYP6B1v3 Papilio polyxenes	63	72	76	aa 1-76 N-term		MAIYLILALVTIPVIFYYYFTRTFDYWKKRNVKYPDPVPVFGNIMDSALNRKHMFKILKEIYEQFPDEKVVGIYRM
	64	75	CYP3	c32609	CYP321H1	CYP321C9_Depressaria_pastinacella_(parsnip_webworm)	48.94	472	476			MWNELYWKKRGVVFWRKSKALGVFWNYLLGRRSMFQIFDEMYKEYPNDPAVAFGGFLTPSIYIKNIDNVQYVTIDNFQSFAHRGLEICEDDKLAQNIALIHGPKWKVLRQALTPIFAPAKLKTMHYILDRSARDFVHLLQNNPNKFKGDNFKKMTSYCCAALTAAVFGMGSESPFDSPFIEITKEALAPTFWKNFQFLLSAVSPGLFNFLGLSLFSVHEEIFISTIKKVIKDRKLTQDTKYDFVDLCVQLQEKGTLVDTNTGYQLEPTDEIMAAQAFFFFMAGLDPCAASLYGTLFELGRNHEIQNRLQQEIDHMFEEYNGELTYDVITQMKYLDNVYKESLRIHPPVGFITRECVEDAVLPVGNIKIEKGTKIYATIYSQHHDPNYFPDPMVFNPERF…
	65	104	CYP3	c37367	CYP354A21	CYP354A11	67.44	519	517			MMELSGGTKKILSLIADDWKLILILTAIFAFYFYYTATFDYFKKKGIEYLKPVIVLGNLGPRITASRSFHDYQLDIYNKFKGKRYGGFFEGRRPVMYITDPDLLKAIMIRDFDYFTDRNTLGSREPRYLSRSLLNLKGGQWKGVRSTMTPVFSSHRLKNMLPLLQLCSNQMIEYFKQYDQKDVEMKETMGHYTLETIGACAFGIKCDALSDGDSNFIKVAEKFDYMPKMKRIFIFFVLVFFPKMMRLLNITFLNQTSTDELMRILQAAKAERRLTDSEKNDFLQILVDVANKEIAEKQETSSNDNLMDDDTIDAQCLLFLIAGYETSSTLLSFALYALATRPDLQDKLREHINETTKGKEMTYELLSELTYLDAFLLETLRMYPPVGRVDRVVTKPYQL…
	66	14	CYP4	c20078	CYP4M-fragment1	CYP4M10v2	72.64	106	106	aa 325-430 I-helix to PERF		MSLANAKLIQDKIFQELQDIFGDSTRPATMEDLTKMKYLEMCIKESLRMYPPVHFISRHLNDDVILSGYKVPANTICHIVLYDLHRDPNLYKDPDVFDPDRFLPEN
	67	20	CYP3	c27533	CYP6B76	CYP6B29	56.91	434	437	aa 72-end		VGIYRMTSPALLIRDLDIVNQILVKDFDKFTDRGIAFSKDGLGTNLFHADGDTWRVLRNKFTPMFTSGKLKNMLPLMTAVGDRFIKHINKEMLTQPEQEARSIVEQFFMATISACAFGLDLEFDDKDQLNEIKRIDNNIFYKNFFNEVDMMYPGILLKLNGTLYPKAVDKFFRDVVNAVITQRNGTMSNRKDFMDLILEMKNKGEVQSKKRDENDKTLQLEVSESLIAAQAFIFYSAGYETSATSISCMLYLLAKHQDVQDTLLEEIDRVLRKYNGEVTYEALSEMTYLNMVFSETLRLYAIADVLLRKAVEDYPIPGTDVVVAKGQTVVISGFGIHYDEKYYPNPGKFDPERFSPENVRERHSCAALAFGIGPRNCIGMRFSKVSSAVCAVKLLSKYK…
	68	5	CYP4	c51395	CYP4G-fragment3	CYP4G109	79	100	100	aa 367-466 I-helix to PKG		HDTTAAGSSFVLCLLGVHQDIQAKAYDELYEIFGDSDRPATYADTLQMKYLERVILESLRLYPPVPVIGRQLKKDLKIATNNYLIPAGATVVLAIYATHR
	69	29	CYP3	c41980	CYP6AB123	CYP6AB8	63.87	512	515			MLSAALAALALLAVYWYFTRTFGYWRSRGVKHDKPVWLFGNNFRGFTLQRSMTQIAAEMYEKYPNERVVGFYRSTIPELVLRDPEIIKQVLLTDFGHFFYRGFTSNKEVIEPMMKNLFFAEGDLWRQLRQRMTPAFTSGKLKAMFPLIVERAQKLQARAGAAGGAPLDARDLMARYTTDFIGACGFGLDADSLNEEDSEFRKLGAKIFNVTVKDAVKGIAREMFPNTFKHLRFFSKIEDDINALVENILRQRNYEPSGRNDFIDLMLECQKKGAMVTESLTRVKPDGTPELASQELTQELIAAQVFVFFAAGFETSSSATSYTLHQLAQHPAAQARAQAAVDRALAAHGGRLCYEAVKDMPYLEWAFKEGMRMFPSLGFLFRECARPHRFEELGFSLDA…
	70	32	CYP3	c13915	CYP6AB-fragment2	CYP6AB54P	56.76	111	112	aa 182-294		FIGACGFGLDMDALTDEDSEFRKIGQNLLSIDPIETIKLFLRQLTPKLFDHFKLTERFAPLRELVRSILTQRNYEPIGRHDFVDLLLECKKKGTIVGESIEKFASDGTPEKA
	71	73	CYP3	c12095	CYP321C-fragment4	CYP321C4	62.69	67	67	aa 432-end C-term, 87% to c57871		YMPFGRGGRLCIGSRFARIQVKSGLVHLLRHFSVKTVRNGDIEFRKDFVTARPINVDVHFVPRNIKT
	72	92	mitochondrial	c74537	CYP339A1-fragment2	CYP339A1_Dendrolimus_punctatus_(moth)_c82310_i2	77.6	125	122	aa 288-412		SQCDMSWLYHSLERATDAIMKCESGLQLWKLFPTPAWSSLVKYCDSLDNLIGKHVMEAEQAITYRSSEDGTVSNSLITTMLLGEEKMTPEDISTVIMDMLLIGVNTITSSTSFLLYHLAKHP
	73	62	CYP2	c39093	CYP304F23	CYP304F18_Dendrolimus_punctatus_(moth)_c95840_i1	76.23	509	510			MIVLLSALLILPFLFVYAFKNAFKKPPNFPPGPPSLPVYGAFWIVLAAAHNNLALAFQRLGAAYNTKIVGLFLGPVPAVVLNDPADIKEMLFREEFDGRMDIILFRLRSYWKKLGIFFTDGYFWHTQRRFSLRYLRDFGFGRRCETLEQVIADEVKEMIDMRISGPKFPAEKDLVNGELISLPYFFAVPFINGIVHVLSRMTVPRKDYKVLWELARGTLLFQRSSTDLGGALSLTPWLKDVLPNYSGYNSLTKGNQYLLDFFTKMVHEVMTTHDESYNRHFLDMYITKMKEEQRQKSKTTYSVDQLVLTCTDYMFPSASAVQAVLTMLVERMLLQPEIQDKIHEEIDRVVGRDRLPNLDDRKDMPYTEACLREMMRHETLVPLGVPHRTMKDTKFAGYD…
	74	91	mitochondrial	c49682	CYP339A1-fragment1	CYP339A1	72.04	93	93	aa 188-280		EHRSNAFGGLFTAQGQEWSRQKNTVFIPLQKSVTEHLSGINEVCENFTSKIYNIRNYQDEVSKDLYKELHKWAFDCLGMVLFSKRFTMVETEL
	75	12	CYP4	c32089	CYP4M63	CYP4M7	63.87	501	499			MIVYLSILALILFFIHVLFNYNEKARLINKIPGPKGSFIVGNASEIIVSSVELMKLGRRWSGKWKGIFKFWAFPLGAVNIYNPEDVEIVTSSVKFNEKSIVYDILKPWLQEGLLVSKGEKWQQRRKLLTPAFHFNILRQFYMVLRENSERLVETLDKSSGVSVDIVPILSEYTLLSICETAMGTKLSEEISGAGKRYKEAIYDLGNILLHRFTRIYLINDFVFSLTEAARTMKKHLKIIQGFTERVIKARSEYIDKYGFNIPQENDTDDNVYKHKKKTAMLDLLLLAKKEGHIDNDGIQEEVDTFMFEGHDTTASGLIFCLLSLANNKPIQDKIHNELREIFGDSERPATLDDLTKMKYMEMCIKESLRLYPPVHFISRHLQESVILSGYKVPANTLCH…
	76	77	CYP3	c48894	CYP324A-fragment1	CYP324A16	66.04	53	56	aa 1-53 N-term		MYLILVLLFIVSYLVWLRLRWAKVREYWKEKGVPHYPPHPILGSLTFLQRENPVRF
	77	11	CYP4	c42730	CYP4L-fragment2	CYP4L33_Choristoneura_occidentalis_Trinity_3July_comp28917_c0_seq2	59.58	287	290	aa 208-end		MSRRMQVPYLGSDFIFNLTANKKKQDKAVRFLHNHTRNVIATRRNSIKDTNNDSFQDGNDLGIKNKNAFLDILLAAEKEQEVNEEGIREEVDTFLFEGHDTTTSGLCYSIYCISKHPDVQTKILQEQESIFGDDMERDPTFTDLNKMKYLDLVLKESLRLYPSVPLIERKIVRDVEVGELKLRKDTTVVINIFQMQRDSRWFNDPLEFRPERFDTSSSESVAFSFLAFSAGPRNCIGQKFAMLQMKAILSQLVRRFRVLPVEEEPLLCLDLVLRSKNGVQVKLLRRQQLQ
	78	111	mitochondrial	c41074	CYP428A1_ortholog	CYP428A1_ortholog_Spodoptera_exigua	77.63	541	542			MMAKSTILIRQSLFHRPSRRHLSVTSPRRTSTSPQRKGLAAPAVATAVRPFTEIPGPIALPMLRHSAHVLPRIGSFHHTLGLGLLEGLRDKYGDLVRFARASRSRPVLYVFHPEMMREVYESYATEPPCFEKSPLSHHRKSVGSHCPAHSEETKAIWAAIRSLLHDGNLINCYERAFDDIAADVTRRLGELRHTENALNEELETEIYRWALETVGVMVFGIRLGCLDGAVHTPTPENRTPEKTSMDDDIPDLCSLSKRCLEELTPAERLVRISRDISNGDFLVRSEGTLKTDSKTFNNALMAFDRHFSLTEHFLTKAMESLNSGEQRPQQVLLDKMRPLERRILPLAADILLAGVDPLAQTALSVFYQLSLHAARQQRAHDEVSWSIASKDAGAGSPEL…
	79	42	CYP3	c42488	CYP9A116	CYP9A20	68.43	529	531			MFLTIIWVCTALAALCLYLRQHYSFFSRHGVKTPLTLPIVGNMGRILCKMEHFAEQIDSCYFAFPEERFVGRFEFLRPMLVIRDIELIKKIAVKDFDYFTDHRSIIDENTDPLFGRNLFSMKGQEWRDMRSTLSPAFTSSKIRVMVPFMVEVGDQMIKALKLRIKESGKGYLDVDVKDLTTRYANDVIASCAFGLKVDSHTDVDNQFYAMGKTTSTFKFKQLIKFFGFANCPKLMKVLGLTLFTAESRDFFEDLVLSTMRNREENNIIRPDMIHLLIEAKKGRLTHDAKSKDIDAGFATVEESNVGKKTIDRAWSDIDLVAQAILFFIAGFETISSAMSFLLYELAVNPDVQDRLLQEIRENHDKNGGKFDYNSIQNMTYMDMVVSELLRLWPPAIALD…
	80	10	CYP4	c69689	CYP4L-fragment1	CYP4L30	54.43	158	159	N-term aa 1-160, might be the end of CYP4L45		MLFLIFVVVFLVVIVSWAYLLCDCWRLNVVGPVPLPIVGNSLLFLGDTTKLISTLEDLHKNYGDAVRAYLLLSRYMLFGHPKHTEPLCASTEFITKGRSYNYLKPWLGDGLLTSSGPRWKKHRKLLTPAFHFNILQSFLPVFNKNEKIILKKLESLANG
	81	95	CYP4	c35113	CYP340BC1	CYP340Q10_Amyelois	43.99	491	486			MFYTSLLILCALCLVWKVIESKSNKDPPVLAGRLPIVGHAYRVLGDTIHMYNCIHKISKECLEKGGVVTVYAGPRKIYGVADPEDSMTIINSTLKKHYFYDFAKPLLGDGLLTADVNTWKTHRKLLNPAFNQQILDGFIDVFNTQAGKLVDLFACQQREPFDHEVLLRENNLETICMTALGVDASEYSNLYNVYLPRLTKQIQGINDRMQKFWLHSDIVYGMTREKRMQDKELSKLCALSKAIIRKKKLENANKLTDGKEKSGKRKKAFMDLILELASDTGCFSDDQVREETDTIIAGGHETIAGVMTLVLTILGSHRDVQDKAYEEITQVLKCPEYVDKNDLSQLVYVEAILNEVMRLYPILPIMPRVIDNDIKLKNYTIKKNSDCFITIHGLQRHSM…
	82	9	CYP4	c66389	CYP4L45	CYP4L36_Depressaria_pastinacella_(parsnip_webworm)	62.42	330	332	aa 155-end		PFDVFPMIALLALDNVTESIMGVSINAQGDKDSKYVKAIEDITELVSTRMRNPFIWNNFCFNLLYKRRQDKALAVLFEQTNKVIASRRDDLEKIDIRNLTCDSDLGIKNKHAFLDLLLLSEAGGGKVDDVAIREEVDTFMFEGHDTTSSGIVFCLYCISKHEDVQNKVLQEQLSVFEDDLSRDVTFSDLHKMQYLELVIKESLRLYPSVPFIERYITHDSKVGDIIVPKDTSIIVNILKMQRHPEVHQDPLKFLPERAERSGHRPFDWMFFSAGPRNCIGQKFAMMEMKVTLSAIIRKFKLVPSSQEPILCADLILRSKNGVNIGFVPRYNK
	83	23	CYP3	c801	CYP6B-fragment4	CYP6B44v2_Amyelois transitella	68	72	74	C-TERM, translated in the wrong frame, corrected, 414-485 PERF to end		DPEKFDPERHSFENSGDRHTCAYMPFGVGPRNCIGMRFAKVQSRVCMIKLLSKFRLERTKNTPDQLTMDPARPL
	84	49	CYP3	c34564b	CYP9A-fragment6	CYP9A63	67.66	235	234	aa 147-381		VEVGDQMMKSIQQRIKESDQQYLDVEVKDLTTRYANDVIASCAFGVKVDSHTDVNNEFYTMGKTTTTFKFKDILKLIGFSYCPKLMKFLGFTLFKEAGEFFESLVLNSMKDREAKNIIRPDMIHLLMEAKKGRLTHDAKTKDVDAGFATVQESNVGKKNINREWKDSDLIAQAILFFVAGFDTVSTAMSFLLHELAMNPDIQERLVQEIRENDEKNGGKFNYSSIQHMTYMDMV
	85	44	CYP3	c49268	CYP9A-fragment1	CYP9A2	55.17	58	67	aa 226-283		GYGSIPSIMKALNIPFLRRSASTFLRNIIFSTMKTREEKNIVRNDMIHLLIEAKKGKVMRQKNNMLV
	86	19	CYP3	c43057	CYP6B75	CYP6B29	64.01	414	413	aa 92-end		HIMIKDFDVFVDRGIEFSKEGLGANLFHADGDTWRVLRNRFTPIFTSGKLKNMLYLITERGDTFIDHVNTLISTQPEQEIHTLVQKFTTATISACAFGLDVDVTKDSEMMRTLRRVDNLIFTLDYANELDMMFPGVLKKINMSLLPTFLVTFFSDLVQDVISQRNGLPSNRKDFMDLILELKQQKQVYGTKKTEDEKQLSVELTEDLIAAQAFVFYAAGYETSATTMAFMIFELAKNPDIQEKLIADIDRVLEKHDGKVTYETLQDMTYLEKVFDETLRMYPLVEPLQRNAKIDYKIPGTNVTIPKGMTVLVSPLGIQHDKQYYPDPEKFDPERHSPENSGDRHACAYMPFGVGPRNCIGMRFAKVQSRVCMIKLFSKFRVQASKKTPNQLSMCPKRRI…
	87	15	CYP4	c37175	CYP4S36	CYP4S17	64.1	493	495			MLWPIIFAIAIGLLLWNFLSEDENPLDKIPGPDKKPIIGNALMFIRVDSRGLFLAMRQFFVDYGDRVVVKIFRRRIMHINNPNDIELVLSHSKNITKSLPYTFLQPWLGTGLLLSTGGKWHKRRKILTPTFHFNILKNFSVIMQEKTRDLVEKMKKNSGSDVDVMNEISDFTLFTICETAMGTQLDKDQSAKTMEYRSAIQDIGTLMLRRLTTVWLHNDFVFSLSSIGKRYKECLDKVHEFADNVINERRRQTGSSKQFTAALEGVDTGSKKRLAMLDLLLEAEAKGEIDAEGIREEVNTFMFEGYDTTGMGLTYALMLIADHGDVQERIYEECRAIFGDSERAPNMADWAEMKYLDAVIKEVLRLYPSVPFIARDITEDFVMGDLQVKKGCEVAVHIY…
	88	69	CYP3	c50339	CYP321A-fragment2	CYP321A4	60	75	82	aa 365-439 EXXR to PERF		VLEMNYLEKVLTESMRMYPPVGFITRQCTKDTVLPVGNVRVAEGTKITMPTFHLQRDGRYYPDPDKFNPDRYSKDGQQQLSD
	89	76	CYP3	c43139	CYP324A1	CYP324A1	62.12	499	500			MYLILVLLVFVSFIVWLGLRWRKVRGFWKEKGVPHHPPHPILGSLTFLQRENPTIWIRRLYKEFKSPYVGIWLFWRPGLVINSPELARKILVKDADNFRNRFLSSGSSDPVGGLNLFTVNEPIWSSLRRRLTSVFTAAKLRAVQGIINNKAKDLMTRIREETEKGQLIDLRKTFTDYTTDVTGESSFGLASEATRTGASVLRDVTADIMRFSTYRGLCWSSIFFFPSLVDIFRLTFFSKYTVDLLRKVFRAIVAQRGGYGARVTECRDLFDALLKMKQDAEEDGEEMDEDMLLAQAAIFLFGGFDTTGSTLTWTTYEMAHHPECQDKLYEELKEAKEKLGGKDFDGSTLAELPYLNAVIKETLRMYPPMGWLDRIASTAYQIDDNLTIPAGTVLYVNGT…
	90	24	CYP3	c16660	CYP6AB118	CYP6AB26	57.12	513	512			MLFVVIALLLLVALYFYGTRNFDYWAKKGVKHDRPIPFIGNYFKIFFARRNMAQFLWEIYDRYPEEKVVGIFRLNNPEIMIQDPDIIKRILITDFANFHIREGISVEHTSEPLLHTLVNLNGDRWKLLRHRMTPAFSSGKLKGMFPLIVERAERLHTRIQTSVGTPIDARDLMARFTTDIIGACGFGLDMDALTDEDSEFRKLGQRILNVGTIDLIKTFLKMSWPKLFKDIQYTGRYSDDVLQLVNSVLTQRNYKPIGRNDFVDILLECKQMGTIVGESIEKINSDGSPEQVRMEMTDELIAAQIFVFFLAGFETSSSTSSMTLHQLAFNPDKQRKVQEEIDRVLAKHNNRLSYEAIKDMHYLEWAFRESMRMYPAVGFLFRDCARKYVIPDLNLTIDK…
	91	27	CYP3	c35055	CYP6AB121	CYP6AB4	61.06	511	513			MILAVLFVLFALTLYLYNIRTFRYWETRGIKYEKPIPFFGTNAKCYLMQRSMSQMVEQIYWKHPTERVVGTFRSTTPELVVRDPEIVKRILLTDFNYFHQRKMFPVHEDVNQPLEQHLFNLNGDTWRLLRQRLTPAFSSGKLKAMFPLIVERAEKLHTRIQASVGVPVDARDLMARFTTDFIGACAFGLNMDTLSEENSKFRQLGTKIFSIDAFSALKFLLKEIFPETCKHINTLTRVEDDVMSLVRTVLKQRNSQPSGRNDFIDLLLESQKKGKMVGESMQKFDSDGTPKQIEIDLTDDLLTAQVFVFFAAGFETSSSTSSYTLHLLAYHPEKQKKVQDEIDRVLAKYDNELCYDAVREMTYLEWAFKESMRILPSIGFLTRECAQKYTFSDIDLTID…
	92	50	CYP3	c53770	CYP9A-fragment7	CYP9A84_Choristoneura_occidentalis_Trinity_3July_comp29473_c0_seq1	66.99	103	103	aa 362-464 EXXR to heme		LDFKALQEIKYLDMVVSEVLRKWPPAILGDRICSKDYNIGKSSEKSKKDYIIRKGDSVTIPIWCFHRDPRYFPEPQKFDPERFSDENKHKIDPFAYMPFGSGP
	93	109	CYP4	c69892	CYP367B-fragment2	CYP367B1	66.67	90	90	aa 138-227		KGPQYKYMSNVLGGGILSGSGPSWRKHRKLATPNYGKRAIESYSDTFNEEVDLLLMRYQQAPMDQMLDIYNDIVKTTSYSVCRTLMGLSK
	94	16	CYP4	c76697	CYP4S-fragment1	CYP4S8	65.79	76	85	C-term, 70% to c37175 heme to end		RFLNGETRHPYAYVPFSAGPRNCIGQRFAMLEMKYVVSDIVRHFRLRPRHRGVRPKLCMDMVLRPAEPIYVRFTPRSPVQASELA
	95	93	CYP4	c47723	CYP340Q-fragment1	CYP340Q4	70.87	206	206	aa 1-206		MLVIILLCVALAAFYAWRQKQQGSNEPPELPGGWPILGHAPLLIGDSCYLWRSVMDLANKSYSIGGVVSISIGPRTAYVVTDPDDALTVANTCMQKDRFYDFAKPWLGEGLVTGDLSVWRVHRKLLQPAFSQVVLDGFMEVFNSQARKLVDDMSGHVGRGTFDHWKYTRHNALETICLTALGVDFTDQNLNSRYVEAAEVIFYTMV
	96	26	CYP3	c30971	CYP6AB120	CYP6AB14_ortholog_Spodoptera_exigua	60.62	513	514			MLFTVIALVLAVALYFYSTRNFDYWKKKGVKYEKPLPIIGNYANIYSMRKNFPQFFAEFYDKYPNEKVVGLFRGNNPELMIRDPEIIKRILITDFGNFHLRSLLPKTTETDDTEIPSNTLVNLNGDKWKLLRQRLTPAFTSGKLKAMFPLIIERAERLHTRIQATSGIPIDARDLMARFTTDFIGACGFGLDMDALTDEDSEFRKIGRNILSIPPIETLKVFLRQLSPRLFKNFTLTERFAPLKELVMSILTQRNYEPIGRHDFVDLLLECKKKGTIVGESIERYASDGTPEKATLELTDNLIAAQMAVFFTAGFETSSSTSSFTLHQLAFNPDKQKKVQEEIDRVLLKYDNKLCYDAVKDMHYLEWAFKESMRKYPAVGFLMRDCAHKCVIPELNLTI…
	97	89	mitochondrial	c52644	CYP333B-fragment1	CYP333B17	62.5	88	89	aa 211-298		SRLKLIRDENNILTEPFDTEMSLWALESIGVIALGCRLNCLDLNLSEDSPVLELLSTANDLFSTAEELDFKPGFWKWFANPTFKKAMNL
	98	4	CYP4	c61211	CYP4G-fragment2	CYP4G91	77.68	112	114	aa 181-292 ETAM exon		VHDYMGGVTVDILLETAMGITKTTQDDSGFDYAVAVMKMCDIIHQRTYKFWLRSDFVFKLTSFFKKQVQLLKIIHGLTNKVITRKKKIYLENKELGFIPPTLEELTRTDSQDNV
	99	36	CYP3	c41144	CYP6AN36	CYP6AN4	66.6	500	511			MILILSIIILIAFYFYATRNHNYWTVRNVKHDAPIPLFGNHFRNVLGIKSIIEISTEYYNKYSEEKVVGYYRGATPELIVRDLDIAKSILNVDFAYFYPRGLGRDMKNEYLFKNLFHADGDTWKLLRQRLTPAFTTAKLRGMFPLVVNCAKKLQAVGDSILQNGGDCDVRELMARFTTEFIGACGFGIEMDTINNEHSEFRNLGKLIFSRSKKNIIQMMIWELFPELRKTLHIMDKRIEDSMNNIVQSICEQKNYKPSKRNDFVDMLLELQSKGMIKGDSIEHRKADGIPIPVELEFDFELLMAQVFIFFAAGFETSSSATSYTLHQLAYHPEIQEKLQNEIDMVMAKHNNELCFDSVAEMTMLSNAFKEAMRIFPSLGVLHRVCAKKYTIPELDITID…
	100	31	CYP3	c19441	CYP6AB-fragment1	CYP6AB30	50.4	125	125	aa 20-141		RNFDYWKNKGIKYDKPLPIIGNYAKIYTLRKNVPQFLAEIYDKYPNEKAVGLFKGNSPELMIRDPEIIKRVLITDFGKFHLRRVLPKGAVIDEKEVLFNSLVTLNGDKWKLLRQRLSSAFTSGKL
	101	83	CYP3	c46853	CYP324A-fragment7	CYP324A1 Spodoptera littoralis	66	71	74	aa 395-468, TRANSLATED IN THE WRONG FRAME. REVISED		YVNGTSMQIDEQYFPDPLTFNPERFMPQNETSIQPYTFMPFGDGPRSCIGMRFAYQTMRFAMTSLFLEYRVSPL
	102	90	CYP3	c38106	CYP338A1_ortholog	CYP338A1	66.74	469	469			MFFESFIINLSIIILLIVALIFDYVTKFFSYWYVRHIPYRTSIPFFGSDYYRVLALRSNTEDVNRLYSQHPRDKFVGRLKSRIPDLIVRDPDVIKRMLSTDFANFHSRGLGLDKSQDVCLRNNLFYADGEKRTLLREGLDSILNSLDCEFENGLQECLTGTNGDANVQRLLSKVLDFVFEDLLLGNNVDGSLIKEIRTAVQRRTLIEKFKSYLKNIFPSLYIIFSMVTLPGQPTAQTKKNLTPSKLMNKIRNIGHAIQNGINDKNKSVKNDEVDFGFSILTLFITEGYTPCLNILTALLYELARNTQMQGKARNSVSKDNGEDYLDVAIKETLRLYPAYSVLTRQCVKTYQFQDSSLLIDKRVTVNVPVEAIHRDEEHYKDANAFNPDRFSDDEGATKH…
	103	38	CYP3	c39890	CYP6AW1_ortholog	CYP6AW1	80.55	473	494			MSFSAIILVIILSLLLLLTIFHYATNGRKYWQCRNVPYREPCPIFGNFGPTFTMRLSYTNMLQYFYDTFRKEKFVGIFQARRPTLMIIDLEIAKNIFSKDFPNFCDRVSVATDTQREPLLRNLANMSGAEWKAMRHIVTPTFSSAKMKGMFLLIAECAETLKNTLLDMTLDEVDVPSMMCRYTTDVIGSCAFGVDPGSLKNPDSPFLKMSQKMFRINRATILKRYCRTFFPRLFKFLNLKSYSPDVEVFFTTIINQVLNERRSTGVQRQDFLQLMLNVQKTESSFDMTDALITSNSFIFMLAGLETSSTTLSFCLFELAKDNDLQNRLRSEIKECLERYGGLNYEAVNAMRLVTQSFMETLRMHPPTPMTTRLCNNPCTLNGTELTVKVKDPVLIPLYC…
	104	39	CYP3	c34669	CYP6CT1_ortholog	CYP6CT1	77.33	516	516			MTYFLISMLTYERIVTVISIIIFVRLWFQHKFTYWSRRGVTGPKPVIPFGNIKNVIKKKEQFFQPYIDSYYKYKHLPYVGMYSFHCPVLLINDLEIAKQVLIKDFESFQSRGTYAGGIGDRLAENLFNVFGKRWKSLRLKMTPAFTPGKLKTMYPIVEDIANKALSYASVLHSNKEVVNFSDFYSKYAMEIIGNIGFGVECNGFNNPKSDFHVLGHEYFDHKSFYWRAIRAFAFFAPDVFHSLKIRRISASIENFYYNIVRRTVEHRAVHSYRRNDFLQTLIELKDGQVVDEKGNVKYIKDFPFTMNDVAANAMLYMIAGYETSATTGQFAAYQLALNPLIQAKAREEVVRVLEKYDGECTYEAQNEMVYLNMVLDETMRMHPSMRSLFRRCNKDYKLP…
	105	2	CYP4	c31273	CYP4G174	CYP4G88	88.93	560	555			MSYTAAENVVPTSTWAATNLFYVLLVPALLLWYTYWRMSRRHLYELAEKLNGPKGLPLIGNALEFTGGSADIFRNVFKKSVEFDNEAVVKLWIGSRLLVFLYDPRDVELILSSHVHIDKAEEYRFFKPWLGNGLLISTGHKWRSHRKLIAPTFHLNVLKSFIDLFNANSRAVVDKLKKEAGTFDCHDYMSECTVEILLETAMGVSKSTQDQSGFEYAMAVMKMCDILHLRHTKIWLRPELLFKLTEYAKSQTKLLDVIHGLTKKVIKRKKEEFKSGKKPTEVAVETKIAEPETKTTSVEGLSFGQSAGLKDDLDVDDDVGQKKRLAFLDLLLESSQSGVVISDEEIKEQVDTIMFEGHDTTAAGSSFFLSMMGIHQHIQDKVIEEIDSIFGDSDRPATF…
	106	102	CYP4	c40153	CYP341B-fragment4	CYP341B9	63.89	72	102	aa 369-438		KVYQADNRQIDLIYETVSASGLTVVKDCGVTVNIWGIHRNPAYWGPDADQFRPERFLDLTLSHPSAFMPFSAGTRACVGESHLCTLGTGRRLASYTSRTLNQ
	107	30	CYP3	c42289	CYP6AB124	CYP6AB4	61.45	511	511			MLLIVIFFVFTLAIYLYNIRTFKYWKKRGIKYEKPIPFFGTNAKGYLMQLSTSQMAEYFYWKYSEERVVGTFRSTTPELLIRDPQIIKHILVSDFNHFHRRRAFLIHEEVNEPLVRHLFNLDGDLWRLLRQRLTPAFTSGKLKAMFPLIVERTKRLHTRILASAEASIDARDLMARFTTDFIGACAFGLDMDTLNEENSKFRELGAKIFNPNLYEGLKVLLKEVFPETFKHVKWLTRVEKDVLSLVRLVLEERNYEPSGRNDFIDLLLECKKKGKMIGQSMQKFKPDGTPEQVEVELTVELLAAQVFVFFAAGFETSSSTSSYTLHLLAYHPEKQKKVQDEIDRVLAIYDNKLSYDAVKEMTYLEWAFKESMRIFPSVGYLTRECNKKYTFPDMDLTID…
	108	28	CYP3	c38457	CYP6AB122	CYP6AB4	62.2	508	509			MLFIVLVIIFFTTLYVSFTKNFDYWKKRNVKHDKPLPLFGNSIKIYFMRKSLTQASTDTYRKYPNEKVVGVFQSDKPQLLIRDPEIIRRILMIDFNYFSFRGLIPADGNLEPLTRHLFNADGDLWRLLRQRLTPAFTSGKLKAMFPLIVGRAERLHARIHAAGGAPIDARDLMARFTTDFIGACGFGLDMDALSDDESEFRKLGVKIFKIHFKDALNFFLKKLFPTIFKGLKMTNNLEADVMPLVRSILKQRNYEPSGRNDFVDLLLECKKKGTITGESMEKFKPDGTPEQASLEMTDDLMAAQMFVFFVAGFETSSSTTSFTLHQLAYHPDVQSKIHAEIDRVLSQHNNKLSYEAIQEMHYLEWAFKESMRLFPSVGFLIRECVHNYKVPDIDLTIDK…
	109	108	CYP4	c61701	CYP367B-fragment1	CYP367B1	60.27	73	73	aa 1-73 N-term		MVWSLAFIVGALTVAWLGWRQMNKRLLHMSNKFPGPKTVPFLGNALLFMCKPEELIVVIKDLMTTYGEILRVW
	110	21	CYP3	c71988+c3193	CYP6B46_ortholog	CYP6B46	68	503	717	joined c71988 and c3193		MELAYITLAVVSLASFLYYYFTRTFNYWKDKGVVGPKPFPLFGNLKESALRQKNVGAVFKELYDAYPNEKVVGIYRMTTPCLLIRDLDIVKHIMIKDFDAFLDRGIEFSKEGLGANLFHADGDTWRVLRNRFTPIFTSGKLKNMLYLITERGDDFIKYVESITAKQSEHDIYSLVQKFTTATISACAFGLDIDTNTNQEMIKTLNKIDKMIFSMELAYITLAVVSLASFLYYYFTRTFNYWKDKGVVGPKPFPLFGNLKESALRQKNVGAVFKELYDAYPNEKVVGIYRMTTPCLLIRDLDIVKHIMIKDFDAFLDRGIEFSKEGLGANLFHADGDTWRVLRNRFTPIFTSGKLKNMLYLITERGDDFIKYVESITAKQSEHDIYSLVQKFTTATISAC…
	111	56	CYP2	joined c34148 and c58571	CYP15C1_ortholog	CYP15C1 Helicoverpa armigera	70	387	423	joined c34148 and c58571		GRYFSIRGVLRALNDNGFIFRKHRFIRVNDISSSMYCMLKTTNHILGVVFSDEAKWSKTRRFVLKYLKNFGYNTRFMETYIKEECQALVKMRLNDAGRPVLVNTMFHVAIVNILWRLVAGKRYDLNDGRLNYLCTLVTKLFKSVDMSGSVLTFLPFLRHVVPNLIGYTELKAIHNDLHHFIKETIKDHSQTIDVNNPRDVIDAFIIETSQQNVDQFTEEDLQVICLDLLEAGMETVTNTAVFMLLHIVRNDDVQRKLHQEIDDVVGHTRTPTIEDRTSMVYTEAVLLETLRISSVAAVGIPHMALEDASLGNYLIPKGTFILLAMYDLHNGSHWKDPEVFRPERFFTREGNLVHDEWLMPFGTGKRRCIGEALARSELFMFVTHLLQKFELSVPDGEPL…
				<300 aa long
				<55% to named P450s
				<40% to named P450s
Gene	ORF(bp)	Best Blastp Match					RPKM		Transcriptome ID
		Name	Species	E-value	Identity	Acc.number	PG-1	PG-2
cytochrome P450 monooxygenases (CYP, p450)
CYP301B1_ortholog	744	cytochrome P450 CYP301B1	Helicoverpa armigera	3e-156	84%	AKP80584.1	0.55	0.49	c11798
CYP321C-fragment4	201	PREDICTED: cytochrome P450 3A19-like	Amyelois transitella	4e-20	59%	XP_013199102.1	1.48	0	c12095
CYP367A1_Ortholog	1500	PREDICTED: cytochrome P450 4C1-like	Amyelois transitella	0.0	66%	XP_013184001.1	123.67	86.2	c15739
CYP324A-fragment6	363	cytochrome P450 CYP324A1	Helicoverpa armigera	2e-45	63%	AID54859.1	1.9	1.17	c15925
CYP6AB118	1539	cytochrome P450	Bombyx mori	0.0	56%	BAM73813.1	14.99	13.72	c16660
CYP9A-fragment3	542	cytochrome P450	Helicoverpa armigera	5e-90	71%	AEY75582.1	0	0	c16751
CYP6AB-fragment4	165	PREDICTED: cytochrome P450 6B6-like	Amyelois transitella	5e-16	72%	XP_013192039.1	1.05	1.07	c16944
CYP4G-fragment4	282	PREDICTED: cytochrome P450 4g15	Plutella xylostella	6e-43	80%	XP_011568340.1	0.38	0.58	c1778
CYP324A-fragment3	170	cytochrome P450 CYP324A1	Helicoverpa armigera	8e-15	63%	AID54859.1	0.95	1.99	c1795
CYP6AB-fragment1	291	Cytochrome P450	Operophtera brumata	2e-24	48%	KOB51973.1	7.19	6.98	c19441
CYP340-fragment1	303	cytochrome P450 CYP340G1	Helicoverpa armigera	1e-17	44%	AID54863.1	0	0	c19702
CYP4M-fragment1	321	Cytochrome P450 monooxygenase Cyp4M5	Operophtera brumata	2e-49	77%	KOB67392.1	3.09	2.4	c20078
CYP321C-fragment1	336	cytochrome P450 CYP321A10	Spodoptera frugiperda	2e-43	61%	AGO62008.1	0.59	0.91	c25329
CYP6AB119	1545	cytochrome P450 CYP6AB10	Helicoverpa armigera	0.0	79%	AID54885.1	1.16	2.73	c25542
CYP6B76	1299	PREDICTED: cytochrome P450 6B1-like	Papilio polytes	0.0	60%	XP_013140508.1	1.08	0.86	c27533
CYP4G173	1692	cytochrome P450 4G49	Manduca sexta	0.0	84%	ADE05583.1	2.62	1.42	c27613
CYP18B1_ortholog	1794	PREDICTED: cytochrome P450 18a1-like	Bombyx mori	0.0	55%	XP_004923216.1	0.5	2.22	c27681
CYP9G32	684	cytochrome P450 CYP9G5	Helicoverpa armigera	3e-95	59%	AID54909.1	2.09	1.04	c28145
CYP9G-fragment1	576	PREDICTED: probable cytochrome P450 9f2	Papilio machaon	2e-80	61%	XP_014354932.1	1.56	1.71	c30638
CYP6AB120	1545	cytochrome P450	Bombyx mori	0.0	58%	BAM73814.1	142.78	163.95	c30971
CYP4M64	1509	cytochrome P450	Manduca sexta	0.0	59%	AAC21661.1	10.02	9.32	c31182
CYP4G174	1668	PREDICTED: cytochrome P450 4g15	Amyelois transitella	0.0	89%	XP_013185828.1	169	235.53	c31273
c31710	168	Cytochrome P450	Operophtera brumata	1e-12	56%	KOB62713.1	1.61	2.22	c31710	注释结果中找不到
CYP321A17	1500	cytochrome P450 CYP321A7	Spodoptera frugiperda	0.0	56%	AGO62005.1	1.14	0.94	c32044
CYP4M63	1500	cytochrome P450 monooxygenase CYP4M7	Helicoverpa zea	0.0	64%	AAM54723.1	13.01	13.65	c32089
CYP6B46_ortholog	412	Cytochrome P450 6B46	Operophtera brumata	3e-59	67%	KOB75100.1	1.68	0.85	c3193
CYP321H1	1431	cytochrome P450 monooxygenase CYP321F5	Cnaphalocrocis medinalis	1e-179	50%	AJN91178.1	2.25	1.26	c32609
CYP341A28	1533	PREDICTED: cytochrome P450 4C1-like	Amyelois transitella	0.0	69%	XP_013186008.1	8.25	9.36	c33606
CYP9A117	1593	cytochrome P450 CYP9A14v2	Helicoverpa armigera	0.0	60%	AID54902.1	22.42	19.23	c34005
CYP15C1_ortholog	837	cytochrome P450	Bombyx mori	4e-144	69%	BAM73839.1	2.26	1.87	c34148
CYP9A-fragment5	453	PREDICTED: cytochrome P450 9e2-like isoform X1	Papilio polytes	4e-55	60%	XP_013135367.1	16.05	26.22	c34564
CYP9A-fragment6	684	cytochrome P450 9a20	Bombyx mori	3e-102	66%	NP_001077079.1	25.18	26.11	c34564
CYP6CT1_ortholog	1551	PREDICTED: cytochrome P450 6a2-like	Amyelois transitella	0.0	70%	XP_013200957.1	1.92	1.67	c34669
CYP6AB121	1542	Cytochrome P450	Operophtera brumata	0.0	65%	KOB63273.1	18.69	10.68	c35055
CYP340BC1	1461	PREDICTED: cytochrome P450 4c3-like	Papilio machaon	4e-150	45%	XP_014366719.1	8.88	7.19	c35113
CYP305B1_ortholog	1461	cytochrome P450 monooxygenase CYP305B1	Cnaphalocrocis medinalis	0.0	65%	AJN91165.1	5.95	5.94	c35451
c35869	1239	cytochrome P450 CYP74C9	Petunia integrifolia subsp. inflata	2e-180	62%	ABC75838.1	0.92	0.87	c35869	注释结果中找不到
CYP6AE124	1578	Cytochrome P450	Operophtera brumata	0.0	61%	KOB63214.1	13.05	12.62	c35879
c36009	1272	PREDICTED: cytochrome P450 9e2-like	Amyelois transitella	1e-153	52%	XP_013199514.1	5.26	2.79	c36009	注释结果有两个
CYP333B44	1473	cytochrome P450 337B1	Helicoverpa armigera	0.0	57%	AFO72901.1	35.73	44.97	c36837
CYP4S36	1488	cytochrome p450 CYP4S1	Helicoverpa armigera	0.0	64%	ABU88427.1	5.74	7.45	c37175
CYP301A1_ortholog	1575	cytochrome P450 monooxygenase CYP301A1	Cnaphalocrocis medinalis	0.0	91%	AJN91157.1	18.7	17.22	c37352
CYP354A21	1554	PREDICTED: cytochrome P450 9e2-like	Amyelois transitella	0.0	68%	XP_013194400.1	2.75	6.65	c37367
CYP306A1_ortholog	1617	cytochrome P450 CYP306A1	Spodoptera littoralis	0.0	81%	ACM45975.1	8.74	9.46	c37688
CYP9AJ1_ortholog	1527	cytochrome P450 CYP9AJ3	Helicoverpa armigera	0.0	78%	AID54908.1	1.05	3.28	c37874
CYP333A19	984	PREDICTED: probable cytochrome P450 12a5, mitochondrial isoform X2	Papilio polytes	1e-153	64%	XP_013145297.1	22.4	21.9	c37896
CYP338A1_ortholog	1410	cytochrome P450 monooxygenase CYP338A1	Cnaphalocrocis medinalis	0.0	63%	AJN91182.1	63.6	80.84	c38106
CYP18A1_ortholog	1614	cytochrome P450 CYP18A1	Helicoverpa armigera	0.0	82%	AKP80583.1	68.58	69.09	c38231
c38405	2061	NADPH cytochrome P450 reductase	Helicoverpa armigera	0.0	88%	ADK25060.1	54	61.02	c38405	注释结果中找不到
CYP6AB122	1530	cytochrome P450	Bombyx mori	0.0	62%	BAM73814.1	2.41	2.43	c38457
CYP4AU2_ortholog	1488	PREDICTED: cytochrome P450 4c3	Bombyx mori	0.0	79%	XP_012550688.1	57.32	46.84	c38491
CYP340BD1	1446	PREDICTED: cytochrome P450 4c3-like	Papilio machaon	2e-135	43%	XP_014366719.1	928.97	930.38	c38976
CYP304F23	1533	cytochrome P450 monooxygenase CYP304F17	Cnaphalocrocis medinalis	0.0	73%	AJN91164.1	17.54	20.2	c39093
CYP6AW1_ortholog	1485	cytochrome P450 monooxygenase CYP6AW1	Cnaphalocrocis medinalis	0.0	74%	AJN91168.1	6.37	3.54	c39890
CYP305N1	231	putative cytochrome P450 305a1	Papilio machaon	3e-18	50%	KPJ09151.1	4.97	3.54	c3991
CYP341B-fragment4	245	PREDICTED: cytochrome P450 4c21-like	Amyelois transitella	5e-21	66%	XP_013196717.1	2.25	1.39	c40153
CYP333B45	1530	cytochrome P450 CYP333B3	Helicoverpa armigera	0.0	65%	AID54862.1	6.77	4.49	c40810
CYP428A1_ortholog	1629	cytochrome P450 CYP49A1	Helicoverpa armigera	0.0	77%	AID54873.1	15.04	17.8	c41074
CYP6AN36	1536	Cytochrome P450	Operophtera brumata	0.0	70%	KOB66951.1	122.05	121.39	c41144
CYP333A18	1524	cytochrome P450 CYP333A1	Helicoverpa armigera	0.0	60%	AID54861.1	3.55	6.44	c41149
CYP4AU1_ortholog	1425	cytochrome P450 CYP4AU1	Helicoverpa armigera	0.0	71%	AID54874.1	36.25	28.56	c41277
CYP4L44	1494	cytochrome P450	Bombyx mori	0.0	64%	BAM73806.1	47.99	55.07	c41907
CYP6AB123	1548	Cytochrome P450	Operophtera brumata	0.0	71%	KOB64673.1	4.09	2.81	c41980
CYP332A1_ortholog	1524	cytochrome P450 332A5	Manduca sexta	0.0	59%	ADE05588.1	7.75	7.81	c42159
CYP6AB124	1536	cytochrome P450	Bombyx mori	0.0	62%	BAM73813.1	13.68	18.02	c42289
CYP9A116	1596	cytochrome P450 9a20	Bombyx mori	0.0	68%	NP_001077079.1	875.36	1072.78	c42488
CYP4L43	1482	cytochrome P450 CYP4L5	Helicoverpa armigera	0.0	59%	AID54879.1	10.45	13.77	c42599
CYP4L-fragment2	873	cytochrome P450	Bombyx mori	5e-116	58%	BAM73806.1	240.69	259.72	c42730
CYP314A1_ortholog	1551	cytochrome P450 CYP314A1	Manduca sexta	0.0	82%	ABD18735.1	3.76	5.59	c42825
CYP6B75	1236	Cytochrome P450 6B46	Operophtera brumata	0.0	71%	KOB75101.1	4.84	5.97	c43057
CYP324A1	1503	cytochrome P450 CYP324A1	Helicoverpa armigera	0.0	62%	AID54859.1	36.56	37.12	c43139
CYP341U1	1497	Cytochrome P450 4V3	Papilio xuthus	9e-134	42%	KPI98133.1	14.68	14.83	c43358
CYP324A-fragment2	185	cytochrome P450 CYP324A1	Helicoverpa armigera	4e-26	84%	AID54859.1	0	0	c45240
CYP365A1-fragment1	108	putative cytochrome P450 CYP6AX1 protein	Operophtera brumata	3e-07	72%	KOB57801.1	7.09	0	c46198
CYP9A-fragment2	336	cytochrome P450	Bombyx mori	5e-50	71%	BAM73828.1	0.49	0	c46559
CYP324A-fragment7	204	antennae-rich cytochrome P450	Danaus plexippus	8e-25	66%	EHJ64480.1	0	0	c46853
CYP340Q-fragment1	618	PREDICTED: cytochrome P450 4C1-like	Amyelois transitella	3e-97	67%	XP_013185000.1	0.7	0.93	c47723
CYP6-fragment2	216	Cytochrome P450, family 71, subfamily B, polypeptide 34, putative isoform 1	Theobroma cacao	3e-26	71%	XP_007047923.1	2.57	0	c48608
CYP324A-fragment1	168	cytochrome P450 CYP324A1	Helicoverpa armigera	1e-15	62%	AID54859.1	3.52	0	c48894
CYP339A1-fragment1	254	PREDICTED: probable cytochrome P450 301a1, mitochondrial	Amyelois transitella	9e-37	67%	XP_013192244.1	2.98	0	c49682
CYP6B-fragment3	230	PREDICTED: cytochrome P450 6B3	Papilio machaon	5e-23	62%	XP_014358959.1	3.5	4.93	c49812
CYP321A-fragment1	476	cytochrome P450	Helicoverpa armigera	3e-68	64%	AEY75580.1	0.41	0.84	c49994
CYP321A-fragment2	237	cytochrome p450 321B1	Danaus plexippus	1e-25	52%	EHJ77529.1	0	2.16	c50339
CYP4G-fragment3	258	cytochrome P450	Spodoptera litura	2e-42	76%	ABC72314.1	2.99	0.78	c51395
CYP321C-fragment5	201	PREDICTED: cytochrome P450 6B2-like	Papilio polytes	2e-23	69%	XP_013148447.1	0	0	c52135
CYP340Q-fragment2	546	Cytochrome P450 4C1	Papilio xuthus	3e-90	69%	KPJ03615.1	0.63	0.47	c52149
CYP333B-fragment1	207	PREDICTED: cytochrome P450 CYP12A2-like	Amyelois transitella	1e-23	62%	XP_013196084.1	1.28	1.36	c52644
CYP9A-fragment7	294	PREDICTED: cytochrome P450 9e2-like isoform X2	Papilio polytes	2e-48	70%	XP_013146832.1	1.35	0	c53770
CYP6AN-fragment1	174	Cytochrome P450 6B6	Papilio machaon	2e-13	69%	KPJ15328.1	0	5.4	c56915
CYP321C-fragment3	201	PREDICTED: cytochrome P450 3A19-like	Amyelois transitella	6e-21	64%	XP_013199102.1	1.93	1.34	c57871
CYP15C1_ortholog	273	cytochrome P450	Bombyx mori	3e-36	76%	BAM73841.1	0.35	0.72	c58571
CYP305N1	952	cytochrome P450 monooxygenase CYP305B1	Cnaphalocrocis medinalis	5e-114	52%	AJN91165.1	0.66	0.99	c61130
CYP4G-fragment2	330	PREDICTED: cytochrome P450 4g15	Plutella xylostella	2e-48	75%	XP_011568340.1	1.87	1.92	c61211
CYP367B-fragment1	220	PREDICTED: cytochrome P450 4C1-like	Amyelois transitella	2e-17	48%	XP_013184022.1	0	3.98	c61701
CYP301B1_N-term	605	PREDICTED: probable cytochrome P450 49a1	Amyelois transitella	1e-82	70%	XP_013195501.1	0.75	0.63	c61765
CYP367B-fragment3	747	PREDICTED: cytochrome P450 4C1-like	Amyelois transitella	1e-96	57%	XP_013184022.1	0.5	0.79	c62293
CYP324A-fragment4	109	cytochrome P450 332A5	Danaus plexippus	2e-09	72%	EHJ67573.1	0	0	c63126
CYP341B-fragment3	321	cytochrome P450 CYP341B2	Helicoverpa armigera	1e-44	66%	AID54868.1	1.34	1.38	c6615
c66315	432	cytochrome P450 CYP324A1	Helicoverpa armigera	4e-57	63%	AID54859.1	0.66	0.89	c66315	注释结果中找不到
CYP4L45	981	Cytochrome P450 4d2	Papilio xuthus	2e-134	61%	KPI91181.1	0.06	2.96	c66389
CYP4L-fragment1	477	PREDICTED: cytochrome P450 4d2-like	Amyelois transitella	2e-50	53%	XP_013196070.1	0	2.17	c69689
CYP367B-fragment2	249	PREDICTED: cytochrome P450 4g15-like	Plutella xylostella	1e-23	57%	XP_011548401.1	2.37	0	c69892
c70876	241	cytochrome P450 704C1-like protein	Camellia sinensis	9e-47	100%	ALM30765.1	0.99	1.05	c70876	注释结果中找不到
CYP6B46_ortholog	639	PREDICTED: cytochrome P450 6B5-like	Papilio polytes	5e-108	70%	XP_013140394.1	0.5	0.87	c71988
c72489	428	antennae-rich cytochrome P450	Danaus plexippus	5e-10	44%	EHJ74761.1	0.83	0.21	c72489	注释结果中找不到
CYP6AB-fragment3	294	Cytochrome P450	Operophtera brumata	2e-29	59%	KOB63272.1	5.58	5.31	c74257
CYP4G-fragment1	501	cytochrome P450 CYP4G48	Zygaena filipendulae	6e-76	70%	ACZ97414.1	0.54	0.36	c74286
CYP339A1-fragment2	354	cytochrome P450 monooxygenase CYP339A1	Cnaphalocrocis medinalis	5e-54	76%	AJN91162.1	1.16	0.4	c74537
CYP341B-fragment2	238	cytochrome P450 CYP341B2	Helicoverpa armigera	8e-16	57%	AID54868.1	0	1.48	c74636
CYP321C-fragment2	318	PREDICTED: cytochrome P450 6B2-like	Amyelois transitella	6e-38	61%	XP_013198473.1	1.13	0	c75313
CYP4S-fragment1	171	Cytochrome P450 4C1	Papilio xuthus	2e-10	60%	KPJ04476.1	1.93	0	c76697
c76925	183	cytochrome P450 CYP51G1	Salvia miltiorrhiza	6e-32	93%	AJD25147.1	0	0	c76925	注释结果中找不到
CYP6-fragment1	114	RecName: Full=Cytochrome P450 71D18; AltName: Full=(-)-(4S)-Limonene-6-hydroxylase	Mentha x gracilis	1e-06	57%	Q6WKZ1.1	0	3.23	c76959
CYP6B-fragment4	196	Cytochrome P450 6B46	Operophtera brumata	3e-20	76%	KOB75101.1	12.14	0	c801
Odorant-binding protein (OBP)
OBP1	363	general odorant-binding protein 2	Ectropis obliqua	1e-66	95%	ACN29681.1	0.45	1.26	C28992
OBP2	267	odorant binding protein 3	Spodoptera exigua	6e-32	63%	AGH70099.1	0.68	1.16	C35261
OBP3	159	odorant binding protein 4	Spodoptera exigua	6e-14	67%	AGH70100.1	1.03	0	C61582
OBP4	438	odorant-binding protein 11	Cnaphalocrocis medinalis	2e-68	70%	ALT31641.1	48.61	28.85	C32621
OBP5	570	odorant binding protein	Dendrolimus kikuchii	2e-58	48%	AII01008.1	25.85	21.73	C35788
OBP6	597	odorant binding protein LOC100307012 precursor	Bombyx mori	3e-27	38%	NP_001159621.1	292.42	209.5	C28158
OBP7	495	odorant binding protein 16	Spodoptera litura	1e-31	40%	ALD65890.1	4.13	3.85	C33854
OBP8	321	hypothetical protein EUTSA_v10028419mg	Eutrema salsugineum	4.4	30%	XP_006396785.1	2.73	2.96	C181
OBP9	429	PREDICTED: general odorant-binding protein 72-like	Amyelois transitella	2e-64	70%	XP_013191567.1	3.78	3.65	C22426
OBP10	477	odorant binding protein 4	Athetis dissimilis	4e-72	79%	ALZ45420.1	12.27	11.82	C17191
OBP11	360	PREDICTED: general odorant-binding protein 72-like	Papilio xuthus	5e-54	80%	XP_013173036.1	2.88	8.93	C27026
OBP12	471	odorant binding protein 5	Argyresthia conjugella	8e-71	68%	AFD34173.1	11.67	1.13	C13522
OBP13	414	odorant binding protein	Dendrolimus kikuchii	4e-55	63%	AII01007.1	90.8	113.91	C30637
OBP14	402	PREDICTED: general odorant-binding protein 56a-like	Amyelois transitella	7e-77	86%	XP_013186089.1	109.2	117.32	C29075
OBP15	462	odorant binding protein 33	Spodoptera litura	2e-64	71%	ALD65907.1	2.96	3.3	c32542
OBP16	147	PREDICTED: general odorant-binding protein 69a-like	Papilio machaon	2e-15	67%	XP_014362389.1	0	0	C59931
OBP17	459	PREDICTED: odorant-binding protein 6 isoform X1	Bombyx mori	1e-33	44%	XP_012547442.1	2.5	3.01	C31768
OBP18	462	odorant binding protein 26	Spodoptera exigua	5e-36	43%	AKT26503.1	537.65	607.66	C14492
OBP19	393	odorant binding protein	Dendrolimus kikuchii	1e-63	72%	AII00991.1	2.11	0.99	C15740
OBP20	483	OBP1 [Helicoverpa armigera]	Helicoverpa armigera	0.035	25%	AEB54580.1	11.95	12.59	C22049
OBP21	459	odorant binding protein	Dendrolimus houi	7e-42	51%	AII00976.1	238.49	251.76	C23829
OBP22	387	odorant-binding protein	Helicoverpa armigera	2e-63	73%	AEX07279.1	1.22	7.26	C29057
OBP23	306	odorant binding protein	Dendrolimus houi	1e-29	49%	AII00969.1	7.91	8.6	C31895
OBP24	555	PREDICTED: general odorant-binding protein 70-like	Amyelois transitella	2e-123	92%	XP_013201142.1	5.52	5.01	C41370
OBP25	513	pheromone binding protein	Synanthedon exitiosa	4e-72	63%	AAF06142.1	2.67	3.2	c37443
Chemosensory protein (CSP)
CSP1	156	putative chemosensory protein	Sesamia inferens	2e-24	90%	AGY49260.1	0	0.42	c68283
CSP2	324	chemosensory protein	Helicoverpa armigera	5e-61	85%	AIW65101.1	4.66	4.28	c39992
CSP3	357	chemosensory protein 7 precursor	Bombyx mori	2e-17	38%	NP_001037068.1	36.03	27.07	c32695
CSP4	477	chemosensory protein	Chilo suppressalis	2e-25	42%	AHC05672.1	207.82	232.61	c43972
CSP5	366	chemosensory protein	Antheraea yamamai	2e-40	58%	ADO95154.1	1483.68	915.07	c40917
CSP6	366	Chemosensory protein	Operophtera brumata	1e-66	79%	KOB75936.1	0	0	c30249
CSP7	372	chemosensory protein 8 precursor	Bombyx mori	2e-53	64%	NP_001037067.1	163.22	109.56	c29698
CSP8	369	CSP6	Helicoverpa armigera	1e-55	66%	AEX07267.1	78.63	81.69	c41142
CSP9	372	chemosensory protein 16	Spodoptera exigua	9e-55	68%	AKT26491.1	1.09	1.09	c8757
CSP10	375	chemosensory protein 12	Spodoptera exigua	1e-45	62%	AKT26488.1	0.16	0.65	c66705
CSP11	378	putative chemosensory protein CSP5	Spodoptera litura	1e-51	60%	ALJ30216.1	5.2	15.66	c38711
CSP12	375	chemosensory protein CSP1	Spodoptera exigua	3e-57	67%	ABM67688.1	2.53	1.02	c69339
CSP13	387	chemosensory protein 6	Agrotis ipsilon	5e-64	76%	AGR39576.1	422.27	841.3	c14452
CSP14	393	chemosensory protein 1	Conogethes punctiferalis	2e-69	77%	AHX37218.1	5.95	6.27	c38632
CSP15	372	putative chemosensory protein CSP3	Spodoptera litura	1e-51	60%	ALJ30214.1	11020	11847	c31425
CSP16	381	chemosensory protein 1	Delia antiqua	5e-32	44%	BAI82449.1	64.71	128.4	c29970
CSP17	366	putative chemosensory protein CSP12	Spodoptera litura	3e-61	77%	ALJ30223.1	3777.53	4438.66	c15539
CSP18	372	Chemosensory protein 15	Operophtera brumata	2e-56	69%	KOB75937.1	12.05	6.57	c28434
CSP19	387	putative chemosensory protein CSP2	Spodoptera litura	1e-51	62%	ALJ30213.1	261.77	395.48	c9043
CSP20	324	chemosensory protein 1	Cnaphalocrocis medinalis	2e-10	31%	AGI37361.1	14.45	9.96	c17684
