# Supplementary material for: Gene Identification of Pheromone Gland Genes Involved in Type II Sex Pheromone Biosynthesis and Transportation in Female Tea Pest Ectropis grisescens
Source: G3 (Bethesda). 2018 Jan 9;8(3):899–908. doi: 10.1534/g3.117.300543 (PMC5844310; doi:10.1534/g3.117.300543)
Supplement: Supplementary file 4 [file 899FileS2.xlsx]

## Sheet: Sheet1
		Identification of pheromone gland genes involved in Type II sex pheromone biosynthesis and transportation in female tea pest Ectropis grisescens
		Zhao-Qun Li, Long Ma, Yin Qian, Xiao-Ming Cai, Zong-Xiu Luo, Lei Bian, Zhao-Jun Xin, Peng He, Zong-Mao Chen
Seq ID	P450 name	Forward primer	Revese primer
cytochrome P450 monooxygenases (CYP, p450)
c11798	CYP301B1_ortholog	GTGGTGATTGGTAACGGAAGA	CTGATGCCGCTGAGAAGT
c12095	CYP321C-fragment4	GCTTGTGGCTTTGGACTTG	TTCGGCGTTAGTTGTCTTAGAA
c13915	CYP6AB-fragment2	GCTTGTGGCTTTGGACTTG	TTCGGCGTTAGTTGTCTTAGAA
c13921	CYP9A-fragment8	GCTATTAGAGATGAAGGTGCTGA	GCTCCTCCGTCACATTGG
c15739	CYP367A1_Ortholog	CAGATTGGCAGGAGAAGGTT	CTGTATCATAGCAGCGATGGAA
c15925	CYP324A-fragment6	GAGAAGAAATGAGCGAAGACCTA	TCCTGACAGTCCTGATGGT
c16660	CYP6AB118	AGGGATTGTGCTCGTAAATATGT	GGGCTAAATCTTTCTGGATGGA
c16751	CYP9A-fragment3	CAATCCTGAGGTCCAGAATCG	AACGCACTCTCGCATCAA
c16944	CYP6AB-fragment4	GTCCAAGTTCTCGGTGTCTC	CAGTGTGATGTTTGAGTCCTCT
c1778	CYP4G-fragment4	AGTTGTGTTGGTCGCAAGTA	AAATCCGTCGCCTCTCTTC
c1795	CYP324A-fragment3	CTGAGGACTGTCGCTGAAG	AGTAATTCTATCGTGGGCTTGG
c19441	CYP6AB-fragment1	CGCTGTAATTGATGAGAAGGAAG	GCTCGTGAAGGCTGATGA
c19702	CYP340-fragment1	AGCTCATAGAACTGGAGAATGC	GTGTCACCGACGTAGTATCTG
c20078	CYP4M-fragment1	ATGACACGACTGCTTCCG	TCTTGGTGAGATCCTCCATAGT
c25329	CYP321C-fragment1	GACTCCGCTATTCACTGGTAC	CATTCTGTCTCTTAGGGTCATCAT
c25542	CYP6AB119	TGGTTATTTGCTGAGGATGTGTA	GTCTCTGTGAATTGCCTGAATG
c27533	CYP6B76	CTGATGTGGTCGTCGCTAA	ATCTCTCTGGGTCAAACTTTCC
c27613	CYP4G173	GCTTACTAGGCATTCATCAGGATA	GTGGATACATTCTCAACGACTCA
c27681	CYP18B1_ortholog	GGCGACTACTTCATACCATCC	CAAGCATATCCTCTGTCCTACTC
c28145	CYP9G32	GTACCAGGAGATCAGAACTTACG	CTGTCAAGAATCACCGAAGGA
c30638	CYP9G-fragment1	ACAGAAAGATATGTGGGCTTCAT	AAAGAGTGGTTCGGTGTGTT
c30971	CYP6AB120	AGGAAGTATCCAGCAGTAGGT	TTCTTCAGGGTTCTCGTAGTATTG
c31182	CYP4M64	ACATCCCTACGCATACATTCC	GTCCAGGTCTTCGGTCTTG
c31273	CYP4G174	GCCTTATGGAGACACTGAGAAT	ATTGTAGCGACGACGACTG
c32044	CYP321A17	AAGTTCTTAGCGAAGCGATGA	CCCTTGGCAATCTTAATGTTACC
c32089	CYP4M63	ACTTCATTAGCAGGCACTTACA	CTTCGGTGTAGGTCCAGAATG
c32609	CYP321H1	GCAGCACAAGCGTTCTTC	ATGTCAGTTCACCGTTATATTCCT
c33606	CYP341A28	AGACCAGAATCCCTAAGATACGA	CGAAGCAGGAGTCTTGTGT
c34005	CYP9A117	CGGTGTCATCTAGCATGTCTT	CCTCCAGTTCTGTCGTTGTT
c34564	CYP9A-fragment5	GCGACCACTACGATAAGATGAT	GCGGGAGAAGAAAGAGTAGAG
c34564	CYP9A-fragment6	GGAAGGACTCGGACCTGATA	ATGTGTTGTATGGAGCTGTAGTT
c34669	CYP6CT1_ortholog	GAAGTGGTGAGAGTGTTGGAA	CGGAACAGTGAACGCATTG
c35055	CYP6AB121	CAGTCGTTGGCAGGTCTT	GCGGAACAACAATGGAAGTC
c35113	CYP340BC1	CGAGGTTATGAGGCTGTATCC	CTGGAGTCCGTGAATAGTTATGAA
c35451	CYP305B1_ortholog	AGTTTATACCTCCGCTTTCATTCT	CGTGTATGTCCGCCAGAG
c35879	CYP6AE124	GCATCGTTGGTGGTAGCA	CGTTGAGCCTCTTCGTTCT
c36009	CYP9CP1	CCAGGAGCGGTTGTATCAG	TCGTTAGGTTTGCCACAGTT
c36009	CYP324A-fragment5	CCAGGAGCGGTTGTATCAG	TCGTTAGGTTTGCCACAGTT
c36837	CYP333B44	CTTCCCTAACCCTAATGTCTTTGA	GCGAGAGTGTATGTCCTGAG
c37175	CYP4S36	CCAGGCATCACTACGCATAT	GGCTCCAGTCTGAAGTTCC
c37352	CYP301A1_ortholog	CGAGTGTTGAAGAGTGAAGGT	GTAGGAGATAGGCTTGCTTGG
c37367	CYP354A21	TGCCTGTTGTTCCTGATAGC	CCTTCGTAGTCTCGTTGATGT
c37688	CYP306A1_ortholog	TGGATGCGTTGAGGATACAC	CCTGTCTGGAATGGTATGAACT
c37874	CYP9AJ1_ortholog	CGGCTAACCTCATCAACTACTT	CAACTCCTGGACCTGTTCATAG
c37896	CYP333A19	CGACATACCAGAAGAAGACAAGA	CGTATCCAGTCCAGCCATAAG
c38106	CYP338A1_ortholog	GGATAACGGAGAAGATTACTTGGA	GTAGGCTGCTGTCTTGGAAT
c38231	CYP18A1_ortholog	CAAGTGGTGCCGCTGATA	GACGAATCTTTCCCGACTCTT
c38457	CYP6AB122	TTGTAATTCCAATCCAGGCACT	CCAGACGAGCACCGATAC
c38491	CYP4AU2_ortholog	CGTCATCGCTTATACACTGGT	GAACAACGGTATAGAGCCTCAT
c38976	CYP340BD1	CTGCTTCTCTGAACAGGACAT	TTGCTGGACATCGGTATGG
c39093	CYP304F23	TCCTCCAGCCAGAGATTCA	CCTGCGAACTTGGTGTCT
c39560	CYP341B-fragment1	TACAAGACACAAGGACTATACGC	CATCTTTCTCCAGGCAGGTT
c39890	CYP6AW1_ortholog	TCTGATTCCTCTGTACTGTATCCA	CAAGACCTGCTGCTACCATTA
c40153	CYP341B-fragment4	TGTATCAAGCGGATAATCGTCAA	GCTAGGATGCGACAGAGTG
c40810	CYP333B45	GGCATTGAAGGAGGAACACTA	CCATCTCTAACTCAGCAATACGA
c41074	CYP428A1_ortholog	GGAGAGGCGGATACTACCA	GAGGCGATTGACCAGGATAC
c41144	CYP6AN36	AGTCGCTGAAATGACAATGTTG	CTGGATGGCTTGAAGAGGAAT
c41149	CYP333A18	TGTTGCTGGCTGGAATTGA	CTTACTCGTCCTCCTCACATTG
c41277	CYP4AU1_ortholog	GAGGACGCTGACGACTTC	CACCAAGGCACCAGAGAAT
c41907	CYP4L44	CCAAGGAACTGTATCGGTCAA	GGTTCATGGTCCACAGGTATT
c41980	CYP6AB123	AAGACGACATCAACGCTCTC	CTTCTGGCACTCCAACATCA
c42159	CYP332A1_ortholog	TAGCAGAGTCAGATAACAAGCATT	AGGCAGAGTAAGGATCGGATA
c42289	CYP6AB124	TGGAACTGACTGTAGAACTATTGG	GAGCAGGTGTAGCGTGTAG
c42488	CYP9A116	TATAGACAGAGCGTGGAGTGA	CCGTTCTTGTCGTGGTTCT
c42599	CYP4L43	TCACTACGCTGTCTCCTGT	TCTACTTCTTCTCTAATCGCAACG
c42730	CYP4L-fragment2	TGAAGTTGGTGAATTGAAGTTGAG	ACTGATTCCGACGAAGATGTATC
c42825	CYP314A1_ortholog	AGGCGGCTGCTAATGAAG	GCACTCCAGAAGTTCTCCTC
c43057	CYP6B75	ACTCTCCGTATGTACCCGTTA	CCAGCACCGTCATTCCTT
c43139	CYP324A1	GTCAGGATAAGTTGTACGAGGAAT	ATGACAGCGTTGAGGTATGG
c43358	CYP341U1	GGTCAGGTGATGGTGAAGG	GCCATTATAGCGAATTGATAGCC
c45240	CYP324A-fragment2	GTCAGGCGTCTTCTCAAGTT	CTGGTCAAGGATGCTGATAACT
c46198	CYP365A1-fragment1	ATATCAGCCACAGTAGATTCAGAG	TCGTTATACATGACGCCACTC
c46559	CYP9A-fragment2	AAAGGCAGTCTCAATCACGAA	GTCAGATTCTTCCACAGTAGCA
c46853	CYP324A-fragment7	GACAAGCATCCAGCCGTATA	CTCACTCGGTACTCCAAGAAC
c47723	CYP340Q-fragment1	GTTACTGGAGACTTATCGGTATGG	TTTCCTCGCCTGACTGTTG
c48608	CYP6-fragment2	CCAAGAACCCAAGAGTGATGA	GGTGCAGCCTGAAAGTCT
c48894	CYP324A-fragment1	GTATCGTACTTAGTATGGCTGAGG	CAAACTACCCAAGATCGGATGA
c49268	CYP9A-fragment1	TCCAAGTATTATGAAGGCACTGAA	CAGAAGGTGAATCATATCGTTTCG
c49682	CYP339A1-fragment1	GGTGTTTATCCCTCTCCAGAAG	ACAATCAAATGCCCACTTATGC
c49812	CYP6B-fragment3	CTCTTGTGACCATCCCAGTTAT	TTCCGACCACTTTCTCATCAG
c49994	CYP321A-fragment1	CCGTGTTGCCTGTTGGTA	TTCTCTGGCTCGGGATAGT
c50339	CYP321A-fragment2	TTCTGACCGAGAGTATGAGGAT	GGATAGTACCTGCCATCACG
c51395	CYP4G-fragment3	TCAAGACATCCAAGCGAAGG	ACTGGTGGGTACAATCTCAAAG
c52135	CYP321C-fragment5	CAACCGCATTTGCATAGGAAT	CGTTAGTCAGTCGAACTTGGA
c52149	CYP340Q-fragment2	CTTCATCTTCGTATTCGGTATCCA	CATGCGTCGTCCAGTCAT
c52644	CYP333B-fragment1	GCATTAGAGTCCATAGGTGTGAT	TCGCTTTCTTAAAGGTCGGATT
c53770	CYP9A-fragment7	TGCCATCTTAGGTGACAGAATC	AAGCACCAAATTGGGATTGTAAC
c56895	CYP365A1-fragment2	AGCGACGACTCCAACAAC	GCAGCACCTCCAGGATTT
c56915	CYP6AN-fragment1	CAATGTCAATGAGCACAACCTT	GCATTCCATCAGCTTGTTATCG
c57871	CYP321C-fragment3	ACATCTCCTCCGCCATTTC	CCGTGGAATAAAGTGAACATCC
c58571	CYP15C1_ortholog	ATGGAGTAAGACAAGGCGTTT	AACATCGTATTGACCAGCACT
c34148		GCGTCTCTCGGAAACTATCTC	AGGCATCAACCATTCGTCAT
c61211	CYP4G-fragment2	ACCAAGACAACGCAAGATGA	AAGTCAGACCGCAACCAAA
c61701	CYP367B-fragment1	GGTCACTGGCATTCATCGT	TCTCTCCGTAGGTAGTCATTAAGT
c61765	CYP301B1_N-term	CTGTATCCTCCATCAAGTCCTG	ACATTTCCCATATTGCCTCAGT
c62293	CYP367B-fragment3	GTGATGATGTGTCGGTGACT	GGAATATCCTCCTGTATGCTTCTT
c63126	CYP324A-fragment4	ATCAGGAAGGTGACCAGAGA	GGAAACATTGAGAACCCAAAGAG
c6615	CYP341B-fragment3	AGACCTGTCTCGCCTGAA	CGCAATCCTTCACCAGAGT
c66389	CYP4L45	GGGCACAGACCATTTGACT	AAGACGGCACCAACTTGAA
c69689	CYP4L-fragment1	CGCTGGAAGACCTTCACAA	CACCTAACCACGGCTTGA
c69734	CYP9A-fragment4	CGAGAGGTTCACTAAAGGCAATA	CTTCATGGTCACCTGAGCAA
c69892	CYP367B-fragment2	GGATTCTAAGTGGCTCTGGAC	TTGAATGTATCGCTGTAACTCTCT
c71988	CYP6B46_ortholog	ACCTGTTCCACGCAGATG	ATTGCTTGGCGGTTATAGACT
c3193		TGAGAGGCATACTCCAGAGAA	CTTTCGCAAATCGCATCCC
c74257	CYP6AB-fragment3	CTGACACAAAGGAATTACGAACC	ACACAGACATCTGAGCAACAA
c74286	CYP4G-fragment1	GGGCTTCTCATAAGTTCTGGTAA	CATTTCTGCTGTTCGTGTTGAA
c74537	CYP339A1-fragment2	GCGTGGAGTTCGTTAGTCA	AATGTCTTCAGGCGTCATCTT
c74636	CYP341B-fragment2	GGTTCTTCGTTCCTGGACTT	CCTTGTAGACTTTCTCCTGGAC
c75313	CYP321C-fragment2	GCGTTAGTCTACAGAAGAATGGT	TTCCAAGTTCTATGATTGCTCCA
c76697	CYP4S-fragment1	CGGACATCGTTCGTCACTT	GCTTCTGGGCGTAAATCTGA
c76959	CYP6-fragment1	CCCGAGAGATTCAAGGATAGC	CCATGAGGCACAGTCCAAT
c801	CYP6B-fragment4	ACGGAATTTGGACAACAACTTG	TTCTGGAGATAGACACACTTGC
Odorant-binding protein (OBP)
c28992	OBP1	GACAGCCGAGGTGATGAG	GCCAGAAGTGTTGGAACTCT
c35261	OBP2	GAACTCTTGGATGAAGGTCTGAA	CTGAGGTCGTGGATCTTGAG
c61582	OBP3	ACGATGATACACGATTGCGA	TAGACGGAGCCCACTTCA
c32621	OBP4	CAGTGGGCAGAGAAGCATAA	CAAGTGAAGACATCATAAGCAGTG
c35788	OBP5	TGAGAGTGCTCGTGATATTCG	TTATCCTTGTCGCAGGTTGAA
c28158	OBP6	GTAGAGGCACGCCATCAG	GTGTGGAGGACCTTGTTCTT
c33854	OBP7	AGCCTCCATCCGACGATA	ATCTTCTGCCATCTTCTTCTTGT
c181	OBP8	TGAAATAGTGAGAACAGCCATCA	ATGCGAATAATGTCTGGAACTCT
c22426	OBP9	CGATGACCAAAGAGCAATTAAGAA	CGCCGACTCGTAACTCAG
c17191	OBP10	CGATGACGAGACAGCAACT	CCACATAACACATGACTCTACGA
c27026	OBP11	GAGCACGGGCAAAATGATG	GCAGCCTCGTAGTTCAGTT
c13522	OBP12	TCATCGCTGTGGCATACTG	TTCGCAATTCGTTATATCCTCCT
c30637	OBP13	GGCAGGAATCATTAGTCCAGAT	AATACTTCATAGGCGGTGTCAG
c29075	OBP14	ATGACGAAGGATGGCAAGTT	GCTGTCTGCTGAGGAGTG
c32542	OBP15	ATCGGCTTGTAAGAACTGTGT	TCCATTGAGCAGCGTGTC
c59931	OBP16	GGATTATTAGATGATAAAACCCGAGC	CGTCTTGCCAGCATTTCTG
c31768	OBP17	TCCTTGCTTCTATGCGTGTT	TACCGTCTCCTACTGTCTTGT
c14492	OBP18	GGTGGATGCGGACTCAAA	CTTGGTGGAGAGGCAGTG
c15740	OBP19	GCTTGCGTGATGAAGGATATTG	CTTGAGTTCCTCTGCGTCTT
c22049	OBP20	GCTGCGAGTGTTGTGTTG	TGAAGGCTTGAATGTGATCCA
c23829	OBP21	CGAAGGACAAGAGGACTTACAA	GACAGATAGGCTTCAGCAGATT
c29057	OBP22	CACGAAAGACCACCCTGTAG	GTCATAACGCCTTCCATCCTAT
c31895	OBP23	GCTGTTAGTTGGTGCTTGC	CGGTGCTATGGTATAATCCTTGT
c41370	OBP24	TTCATTGAGCGATAGTGCGATA	TCTTGGCATAATGTGATGACTCT
c37443	OBP25	GGTGGATGCGGACTCAAA	CTTGGTGGAGAGGCAGTG
Chemosensory protein (CSP)
c68283	CSP1	GCTATGGGAAGACGATTGAGAA	TTTGCACGTAGGCGAGAG
c39992	CSP2	GGTGCTTGTCCACAATGTTC	CCAGCGTATTGGCGTACTAT
c32695	CSP3	CGCCTACACCTCTGATGC	GTTGTGCTTCTGCTCTGGA
c43972	CSP4	CTCAGACCGTTGCTCCAG	TGTTTCATCGCATCGTGATTTG
c40917	CSP5	AAGTAAAGTGCGACGAGAAGT	CCAAGTTGCCGAAGTATTTGTT
c30249	CSP6	CAACAATGACCGTTTGCTGAA	GGCGTGCTTCTGCTGTAT
c29698	CSP7	ACTACGCCAAGTGCTTCC	CGAGTTCCTGCCAGAGTTC
c41142	CSP8	ACGGTGCTAGTGTTAACGATT	TACAAGGACCATCATCAAGGAAG
c8757	CSP9	GGTGTGCTACGACGAAATCTA	TCTTCTGAATCGGCGAACATT
c66705	CSP10	GTTGGTCTCTAATAGCCGTCTG	CTTCGCACACCTCGTCTC
c38711	CSP11	CACTGCTGATGGCAAGGA	TTGATGAGATGGCGGAAGAC
c69339	CSP12	AATACACCGACCGCTATGAC	TTGATGAGATGCCCGATGAC
c14452	CSP13	GACGCCTTAGAGCACGAAT	TTAACGCCTAGTTCCTTCCAC
c38632	CSP14	AAGAACACCTTCAAGATGCCATT	AGTCAGCTCACGCCAGAT
c31425	CSP15	CGCACATCCAAGACGGTAT	CCAGTAGTCCTTCTCGTTGTC
c29970	CSP16	CATGGTTACTACTTATGCCTCTCA	ACCTTTCTGATTGCCGTCAT
c15539	CSP17	ATCCTCGGCTCCTGAACT	GCTAATTGCTTTCCCATTTGCT
c28434	CSP18	ACAGTAGTGGCACAGGAGA	GACTTCTGGGAGGACTTGTTT
c9043	CSP19	GAGACCACTACACCGACAAAT	GCCTCCTTGATGTGACTCTTAA
c17684	CSP20	GCATTGTAACTTTAGCCGTCATAG	CGCACTTCTCCTCCAAATACT
